# Supplementary material for: Repeatability and reproducibility of quantitative ultrasound cervical measurements in women at risk for preterm birth
Source: Discov Imaging. 2025 Nov 19;2(1):16. doi: 10.1007/s44352-025-00020-3 (PMC12627178; doi:10.1007/s44352-025-00020-3)
Supplement: Supplementary file 2 — Supplementary Material 2 [file 44352_2025_20_MOESM2_ESM.csv]

Participant_ID	Visit_ID	Transducer	Sonographer	Repeat_ID	Organ_scanned	Acquisition_index	Participant_scan_probe_cover	Phantom_scan_probe_cover	Phantom_used	FOI_analyst	Bandwidth_min_freq_in_MHz	Bandwidth_max_freq_in_MHz	Center_freq_in_MHz	AC_at_center_freq_in_dB_per_cm_MHz	AC_number_of_subROIs	BSC_LF_slope_in_dB_per_MHz	BSC_LF_intercept_in_dB	BSC_LF_midband_fit_in_dB	BSC_at_center_freq_in_1_per_cm_sr	BSC_number_of_subROIs	Envelope_stat_k_mean	Envelope_stat_k_std	Envelope_stat_mu_mean	Envelope_stat_mu_std
C142	V2	TVB	S1	1	Cervix	1	LC	NC	UIC3	S1	3.7	6.8	5.25	1.13010864857057	97	3.68515022341714	-30.4722796128746	-11.1252409399346	0.077174869896014	545	0.425436105476673	0.262599695498412	2.26219896844649	4.9174044671521
C142	V2	TVB	S1	1	Cervix	2	LC	NC	UIC3	S1	3.7	6.8	5.25	1.09197651429792	70	2.99558151967304	-31.8360366144237	-16.1092336361403	0.0244949544608518	435	0.41317617866005	0.251389840622977	2.60733751165739	3.42598538481701
C142	V2	TVB	S1	1	Cervix	3	LC	NC	UIC3	S1	3.7	6.8	5.25	1.07752868057298	62	3.13320674082716	-31.3829730764511	-14.9336376871085	0.0321096987656127	399	0.45625	0.259573452874762	2.64658849410853	2.70356456045927
C142	V2	TVB	S1	1	Cervix	4	LC	NC	UIC3	S1	3.7	6.8	5.25	1.22113598114939	65	3.68516612660526	-30.5566090131185	-11.2094868484408	0.0756922325797007	425	0.449581005586592	0.26280237833469	3.13189922317826	5.01752154736334
C142	V2	TVB	S1	1	Cervix	5	LC	NC	UIC3	S1	3.7	6.8	5.25	0.993101314705809	76	2.07447925720478	-27.7831295080172	-16.8921134076921	0.0204544901742559	461	0.454174757281554	0.266808749028841	2.48887347466968	3.07420472073547
C142	V2	TVB	S1	1	Cervix	6	LC	NC	UIC3	S1	3.7	6.8	5.25	1.11076885288309	72	4.08062344224724	-34.9771181856276	-13.5538451138296	0.0441179667065656	451	0.429476584022039	0.235843382288998	2.63417105122826	2.18579835247116
C142	V2	TVB	S1	1	Cervix	7	LC	NC	UIC3	S1	3.7	6.8	5.25	1.01496590057326	68	2.9057282422904	-33.9335930445153	-18.6785197724906	0.0135565138703102	407	0.400548302872063	0.269382583074456	3.55639444140946	8.03351552132653
C142	V2	TVB	S1	1	Cervix	8	LC	NC	UIC3	S1	3.7	6.8	5.25	1.2998105953349	71	3.4811219073071	-26.2201640231231	-7.94427400976082	0.160536059646261	433	0.419633507853403	0.260770857524608	2.75528259108346	2.46111737257035
C142	V2	TVB	S1	1	Cervix	9	LC	NC	UIC3	S1	3.7	6.8	5.25	1.02028536877201	112	2.20708500348652	-28.9048962863838	-17.3177000180795	0.0185451349595647	607	0.449578754578755	0.28964009021496	3.64798716616124	7.78778226845113
C142	V2	TVB	S1	1	Cervix	10	LC	NC	UIC3	S1	3.7	6.8	5.25	1.27767117179647	124	3.18888399643116	-27.447733991056	-10.7060930097924	0.0849944756586089	663	0.424054054054054	0.260891580356601	2.71463019547737	4.62342406813292
C142	V2	TVB	S2	1	Cervix	1	LC	NC	UIC3	S2	3.7	6.8	5.25	1.08981978926581	90	3.30631883675332	-32.7694117903212	-15.4112378973662	0.0287657836832088	519	0.462797494780793	0.268514631708236	2.74436258993503	2.37392135412501
C142	V2	TVB	S2	1	Cervix	2	LC	NC	UIC3	S2	3.7	6.8	5.25	1.25460896522635	115	3.57561600057244	-28.8441143300777	-10.0721303270724	0.0983528541157343	629	0.422800718132854	0.258901355064356	2.09622992351813	1.81999890057356
C142	V2	TVB	S2	1	Cervix	3	LC	NC	UIC3	S2	3.7	6.8	5.25	0.989523195245054	99	2.34373385059435	-30.8486153061195	-18.5440125904992	0.0139829479470607	555	0.470634249471459	0.25396270297517	3.07698400928589	3.04048721672325
C142	V2	TVB	S2	1	Cervix	4	LC	NC	UIC3	S2	3.7	6.8	5.25	1.03141426967236	103	2.63455216779736	-30.9889813186727	-17.1575824377366	0.0192416254340285	562	0.466114285714285	0.25474606853283	2.67167174942672	2.24887388759576
C142	V2	TVB	S2	1	Cervix	5	LC	NC	UIC3	S2	3.7	6.8	5.25	1.12548910587469	115	3.903107531916	-33.4904163751086	-12.9991018325496	0.0501290895227792	617	0.43005504587156	0.255388610851419	2.69738048637257	3.1424877401556
C142	V2	TVB	S2	1	Cervix	6	LC	NC	UIC3	S2	3.7	6.8	5.25	1.06249219074194	130	3.01334819264069	-31.7522210491556	-15.9321430377919	0.0255144197607805	704	0.44615763546798	0.266989210021836	2.71455648840201	4.42061813652689
C142	V2	TVB	S2	1	Cervix	7	LC	NC	UIC3	S2	3.7	6.8	5.25	1.08310882699607	125	2.93899409024124	-29.8614849760834	-14.4317660023169	0.0360432048189484	688	0.424288079470198	0.27263347446701	2.39402162177664	2.02748694523392
C142	V2	TVB	S2	1	Cervix	8	LC	NC	UIC3	S2	3.7	6.8	5.25	1.25860075445042	111	4.71460964698108	-35.0460103435722	-10.2943096969216	0.0934477889992498	602	0.447830374753452	0.248639036315497	2.52447850242022	2.55852788538105
C142	V2	TVB	S2	1	Cervix	9	LC	NC	UIC3	S2	3.7	6.8	5.25	1.14489963810965	107	3.80776575351689	-31.0405047610438	-11.0497345550802	0.0785283630426003	576	0.462876712328767	0.242984996038353	2.65224046860164	2.6281161927795
C142	V2	TVB	S2	1	Cervix	10	LC	NC	UIC3	S2	3.7	6.8	5.25	1.08205684580058	100	2.75625583776582	-32.1211199355979	-17.6507767873273	0.0171760114629079	556	0.46008	0.253773117548689	3.06682728080827	6.77583618280624
C153	V2	TVG	S1	1	Cervix	1	LC	NC	UIC3	S1	3.7	6.8	5.25	1.67134109199047	50	5.14471581208457	-32.3302273056589	-5.32046929221494	0.293733223102104	360	0.407656765676568	0.255173206359541	3.60427999041282	7.8718771715609
C153	V2	TVG	S1	1	Cervix	2	LC	NC	UIC3	S1	3.7	6.8	5.25	1.4824974499659	40	4.5708831646454	-31.0147459194806	-7.01760930509231	0.198718851958298	293	0.511854838709678	0.307948328741808	3.87761149526773	6.84677768330456
C153	V2	TVG	S1	1	Cervix	3	LC	NC	UIC3	S1	3.7	6.8	5.25	1.27263252279663	31	3.82349539196013	-31.4069915359196	-11.3336407281289	0.0735590187346844	256	0.503080357142857	0.299464204300399	2.52093613136894	2.87277546858733
C153	V2	TVG	S1	1	Cervix	4	LC	NC	UIC3	S1	3.7	6.8	5.25	1.26565703609524	34	3.75703733888082	-32.3157993098726	-12.5913532807483	0.0550636089037565	283	0.522540322580645	0.244153495861919	2.49794537381717	2.35700717661084
C153	V2	TVG	S1	1	Cervix	5	LC	NC	UIC3	S1	3.7	6.8	5.25	1.38354848852887	42	4.38573280771678	-32.9262203448513	-9.90112310433819	0.10230283984954	293	0.460284552845528	0.267493887637974	2.69597820815234	3.08204991688272
C153	V2	TVG	S1	1	Cervix	6	LC	NC	UIC3	S1	3.7	6.8	5.25	1.43798095323335	47	4.35293610584154	-32.0545887509819	-9.20167419531388	0.120180105374421	347	0.473501577287066	0.231046143462506	2.89223172140033	5.74375980715511
C153	V2	TVG	S1	1	Cervix	7	LC	NC	UIC3	S1	3.7	6.8	5.25	1.36296160251593	42	3.22746289803986	-28.5393634631424	-11.5951832484332	0.0692598704957103	320	0.518817567567567	0.286475284517682	3.32361312641819	5.35597425727043
C153	V2	TVG	S1	1	Cervix	8	LC	NC	UIC3	S1	3.7	6.8	5.25	1.45784504501374	45	4.03299572629458	-29.9912821311497	-8.81805456810322	0.131278783358792	314	0.540385964912281	0.296289599147331	3.25788671154736	5.94453171307716
C153	V2	TVG	S1	1	Cervix	9	LC	NC	UIC3	S1	3.7	6.8	5.25	1.60376945582183	40	4.44091991906546	-29.1371732784842	-5.8223437033905	0.261677046691093	313	0.505298804780876	0.250960176838011	3.27633208939292	4.41041538154578
C153	V2	TVG	S1	1	Cervix	10	LC	NC	UIC3	S1	3.7	6.8	5.25	1.57320584028132	56	5.43907131090405	-35.2302767768233	-6.67515239457706	0.215022922615435	370	0.54540059347181	0.299967115855863	3.28088441055702	3.654386230166
C153	V2	TVG	S2	1	Cervix	1	LC	NC	UIC3	S2	3.7	6.8	5.25	1.0872784949321	70	2.99278689153471	-30.9141656559616	-15.2020344754044	0.0301853733940489	460	0.494643734643735	0.288627307294489	4.04358330007197	8.89421642383459
C153	V2	TVG	S2	1	Cervix	2	LC	NC	UIC3	S2	3.7	6.8	5.25	1.04581441863156	50	2.53220859955252	-29.6400041898445	-16.3459090421938	0.0231957861285016	384	0.524539877300613	0.291408679357544	3.78512612788934	7.05154884006163
C153	V2	TVG	S2	1	Cervix	3	LC	NC	UIC3	S2	3.7	6.8	5.25	1.31575425038204	42	4.06531917696575	-32.5541778828505	-11.2112522037803	0.0756614708413021	323	0.511293706293707	0.28529591488132	3.15065174411081	3.54691770381109
C153	V2	TVG	S2	1	Cervix	4	LC	NC	UIC3	S2	3.7	6.8	5.25	1.72328736396338	41	5.46928710155286	-32.576723717556	-3.86296643440355	0.410868982507837	302	0.563373015873016	0.312663872166579	3.53506369833301	3.22574041081104
C153	V2	TVG	S2	1	Cervix	5	LC	NC	UIC3	S2	3.7	6.8	5.25	1.13748076256649	52	2.66184825104064	-27.122448284473	-13.1477449665097	0.0484423834839271	398	0.460545454545454	0.265280157112046	3.04270616727242	2.52849102289347
C153	V2	TVG	S2	1	Cervix	6	LC	NC	UIC3	S2	3.7	6.8	5.25	1.38417427692629	17	3.77412772385614	-27.3299283617329	-7.51575781148815	0.17718388454924	234	0.446635944700461	0.244851090797978	2.50122345036576	2.23263140396223
C153	V2	TVG	S2	1	Cervix	7	LC	NC	UIC3	S2	3.7	6.8	5.25	1.17411941761477	73	4.0151240425672	-33.4211154403129	-12.3417142168351	0.0583214856342601	497	0.472053789731051	0.271503957725035	3.07473501106568	2.90382986429246
C153	V2	TVG	S2	1	Cervix	8	LC	NC	UIC3	S2	3.7	6.8	5.25	1.23088861520953	75	3.90943099218938	-30.1130335941922	-9.58852088519796	0.10993802012351	497	0.559976415094339	0.28507516226813	3.89812833851394	7.37725971803579
C153	V2	TVG	S2	1	Cervix	9	LC	NC	UIC3	S2	3.7	6.8	5.25	1.33409601044599	87	4.81255844416164	-32.1973748275324	-6.93144299568379	0.202700910944813	534	0.489277899343545	0.272418753809565	2.93729504355041	2.23058633231045
C153	V2	TVG	S2	1	Cervix	10	LC	NC	UIC3	S2	3.7	6.8	5.25	1.41745970368988	67	4.21420459172593	-25.8846384486035	-3.76006434204232	0.420720395238243	481	0.510026455026455	0.285846036981374	3.22683157237635	4.7891606167993
C154	V2	TVB	S1	1	Cervix	1	LC	NC	UIC3	S1	3.7	6.8	5.25	0.767375959288267	142	0.470523125588881	-26.0625512585551	-23.5923048492135	0.00437289968905369	725	0.635397350993377	0.278368275090247	4.76334505921703	8.68836483043913
C154	V2	TVB	S1	1	Cervix	2	LC	NC	UIC3	S1	3.7	6.8	5.25	0.700768915944048	131	-0.263878531844263	-22.5407044911791	-23.9260667833615	0.0040494246449341	679	0.669837251356238	0.30463653013695	5.72227878968373	11.3921782828093
C154	V2	TVB	S1	1	Cervix	3	LC	NC	UIC3	S1	3.7	6.8	5.25	0.907992403557085	111	1.13283274170211	-26.8480089797422	-20.9006370858061	0.00812711287201783	591	0.628	0.300503094334553	5.2178533242114	8.65629225937821
C154	V2	TVB	S1	1	Cervix	4	LC	NC	UIC3	S1	3.7	6.8	5.25	0.742149499850154	79	0.40958680327321	-29.735849464116	-27.5855187469317	0.00174360507855759	459	0.63953002610966	0.277947391368086	4.76515972573439	7.93651984765232
C154	V2	TVB	S1	1	Cervix	5	LC	NC	UIC3	S1	3.7	6.8	5.25	0.8230551203371	95	-0.0648699080028922	-22.0882390853507	-22.4288061023659	0.00571635760653719	525	0.699906103286385	0.322724418019758	5.908141295947	9.4698149710755
C154	V2	TVB	S1	1	Cervix	6	LC	NC	UIC3	S1	3.7	6.8	5.25	1.05527318131857	117	1.66183749623077	-26.6365218210712	-17.9118749658596	0.0161738161982907	622	0.690681818181818	0.306143606239512	6.83784714847431	11.9519295339558
C154	V2	TVB	S1	1	Cervix	7	LC	NC	UIC3	S1	3.7	6.8	5.25	0.923423557458466	116	1.80236924540748	-31.2630855024147	-21.8006469640255	0.006605950325144	607	0.724712643678161	0.34404559458469	7.65986855918149	14.5877447167554
C154	V2	TVB	S1	1	Cervix	8	LC	NC	UIC3	S1	3.7	6.8	5.25	0.767570327460532	117	-0.42475552476976	-22.177846722302	-24.4078132273432	0.00362425442030809	610	0.696809954751131	0.293455455547301	5.82764606646966	9.96145404161682
C154	V2	TVB	S1	1	Cervix	9	LC	NC	UIC3	S1	3.7	6.8	5.25	0.941188417895186	122	0.688717404968282	-20.0161108499669	-16.4003444738834	0.022906859528352	626	0.585209125475285	0.297463969794815	4.04943927840822	7.92349617508094
C154	V2	TVB	S1	1	Cervix	10	LC	NC	UIC3	S1	3.7	6.8	5.25	0.984958098214148	66	0.662168106843018	-23.3168701344922	-19.8404875735664	0.0103741194115497	388	0.828384615384615	0.304337507845022	8.1777772773331	11.3894842786433
C154	V2	TVB	S2	1	Cervix	1	LC	NC	UIC3	S2	3.7	6.8	5.25	0.93027209532584	83	2.78717284612142	-33.2479260422265	-18.615268600089	0.0137553973401115	526	0.421923076923077	0.231697471304218	2.13867087224484	1.82647381597643
C154	V2	TVB	S2	1	Cervix	2	LC	NC	UIC3	S2	3.7	6.8	5.25	1.00619882396105	86	2.92986500640884	-33.3887877675373	-18.0069964838909	0.0158234198515482	536	0.47701244813278	0.273615577502828	2.71381815322628	4.15910731628971
C154	V2	TVB	S2	1	Cervix	3	LC	NC	UIC3	S2	3.7	6.8	5.25	0.911849624389695	69	2.45114767805549	-34.5466007876519	-21.6780754778606	0.00679504679981905	465	0.458364928909953	0.267582525734139	3.02548312697308	5.04059456166302
C154	V2	TVB	S2	1	Cervix	4	LC	NC	UIC3	S2	3.7	6.8	5.25	0.9291180340055	69	2.851449357846	-35.0091446519236	-20.0390355232321	0.00991052012278519	458	0.463802816901408	0.245772919757576	2.50847630800742	4.62502783195747
C154	V2	TVB	S2	1	Cervix	5	LC	NC	UIC3	S2	3.7	6.8	5.25	1.25198228725981	92	3.52583470173527	-34.5856424987968	-16.0750103146866	0.024688742412134	567	0.470209923664122	0.276133079938502	3.07161529016256	5.11645551307618
C154	V2	TVB	S2	1	Cervix	6	LC	NC	UIC3	S2	3.7	6.8	5.25	1.21521001046548	57	2.96975615350456	-28.0530660613518	-12.4618462554529	0.0567303384377073	422	0.427450495049505	0.270354394792971	2.11959577755588	2.51131510782262
C154	V2	TVB	S2	1	Cervix	7	LC	NC	UIC3	S2	3.7	6.8	5.25	1.28716868291412	69	3.29166313094594	-31.4421842866833	-14.1609528492171	0.0383623068727814	475	0.45075723830735	0.290112903433792	2.07450200195728	2.29794336557535
C154	V2	TVB	S2	1	Cervix	8	LC	NC	UIC3	S2	3.7	6.8	5.25	0.983479988099481	86	2.31646041655684	-32.3663587451733	-20.2049415582498	0.00953906579199638	543	0.466016096579477	0.265095508774924	2.73724653734823	4.12491251559533
C154	V2	TVB	S2	1	Cervix	9	LC	NC	UIC3	S2	3.7	6.8	5.25	1.2513465567755	75	2.63425575282266	-28.9591304335645	-15.1292877312455	0.0306952536750967	494	0.469123173277661	0.252437621164181	2.30944299606302	2.74193387260447
C154	V2	TVB	S2	1	Cervix	10	LC	NC	UIC3	S2	3.7	6.8	5.25	1.0935984961787	90	2.518035903691	-30.964394112148	-17.7447056177702	0.0168085185673211	574	0.494852398523985	0.260113504983551	2.14535250971991	2.82685496982167
C160	V2	TVR	S3	1	Cervix	1	LC	NC	UIC3	S3	3.7	6.8	5.25	1.26967719194359	180	3.51170632097123	-32.8157221197958	-14.3792639346969	0.0364815772596647	949	0.499025522041764	0.261785572098652	3.72425334310605	5.67787407408698
C160	V2	TVR	S3	1	Cervix	2	LC	NC	UIC3	S3	3.7	6.8	5.25	1.27261491936614	159	4.25216128368758	-34.8627423959668	-12.538895656607	0.0557327450626639	837	0.544727030625832	0.265710918208187	3.35022844764895	4.90105043565244
C160	V2	TVR	S3	1	Cervix	3	LC	NC	UIC3	S3	3.7	6.8	5.25	1.03951710457466	200	3.34602137386144	-34.1248413769033	-16.5582291641308	0.022089052305859	1016	0.492909663865546	0.250843875917414	2.94016070762038	3.09942755634117
C160	V2	TVR	S3	1	Cervix	4	LC	NC	UIC3	S3	3.7	6.8	5.25	0.985864321527492	131	3.40769656546554	-35.9053106437093	-18.0149036750152	0.0157946363929668	727	0.507405159332322	0.265844593239162	3.47944478691058	7.06808060895313
C160	V2	TVR	S3	1	Cervix	5	LC	NC	UIC3	S3	3.7	6.8	5.25	0.996860240727464	166	3.12363493921262	-33.5072688061727	-17.1081853753065	0.0194617308666583	863	0.452350746268657	0.265702520690546	2.8800375388082	3.69160476376383
C160	V2	TVR	S3	1	Cervix	6	LC	NC	UIC3	S3	3.7	6.8	5.25	1.3518289864238	215	4.9083968536707	-36.449785321287	-10.6807018395159	0.085492854140326	1086	0.496127049180328	0.28904220301541	3.2545350231319	5.28074423639777
C160	V2	TVR	S3	1	Cervix	7	LC	NC	UIC3	S3	3.7	6.8	5.25	1.20537890873739	194	3.94423421896	-36.0342062173797	-15.3269765678397	0.0293293435847903	995	0.528472527472527	0.263224017108667	3.7217955249087	5.83637750294437
C160	V2	TVR	S3	1	Cervix	8	LC	NC	UIC3	S3	3.7	6.8	5.25	1.23031868879617	172	4.22865185358166	-36.7526643627612	-14.5522421314575	0.0350570838071951	901	0.498896797153025	0.271235569186832	2.77880792497322	4.4445113826556
C160	V2	TVR	S3	1	Cervix	9	LC	NC	UIC3	S3	3.7	6.8	5.25	1.26228017428617	207	4.27139403827998	-36.0063014713277	-13.5814827703578	0.0438380999964701	1078	0.486882168925965	0.281396713410914	3.13629816461479	4.99407098573654
C160	V2	TVR	S3	1	Cervix	10	LC	NC	UIC3	S3	3.7	6.8	5.25	1.23192621846056	178	4.2101454103101	-35.540303923168	-13.4370405190399	0.0453206310179794	959	0.47631221719457	0.279027143895785	3.24960549187996	5.33715866273367
C160	V2	TVR	S2	1	Cervix	1	LC	NC	UIC3	S2	3.7	6.8	5.25	1.05293170460315	155	3.17491937638444	-30.9497380590692	-14.2814113330509	0.0373128881859487	776	0.539505813953489	0.289636704572688	3.31518250658476	4.77088687846786
C160	V2	TVR	S2	1	Cervix	2	LC	NC	UIC3	S2	3.7	6.8	5.25	1.00442600533053	163	3.21750308378809	-32.8709239116702	-15.9790327217827	0.0252404287490859	789	0.540604719764012	0.290424362421411	3.41343179337473	6.25136926482899
C160	V2	TVR	S2	1	Cervix	3	LC	NC	UIC3	S2	3.7	6.8	5.25	1.19678307034295	139	4.75366530778896	-35.9815906977718	-11.0248478318797	0.0789796521809202	701	0.507068645640074	0.28874156020145	4.00913751091543	6.7823596433622
C160	V2	TVR	S2	1	Cervix	4	LC	NC	UIC3	S2	3.7	6.8	5.25	1.25597099230616	126	4.69300801415621	-34.5165502019565	-9.87825812763638	0.102842869856077	643	0.540480591497227	0.257384548178656	3.76702916650401	6.47457920162232
C160	V2	TVR	S2	1	Cervix	5	LC	NC	UIC3	S2	3.7	6.8	5.25	1.05757437386158	153	3.45930850836651	-32.2094461630162	-14.048076494092	0.0393724418807955	776	0.487465648854962	0.276630537167219	3.36231465019728	5.81646395421951
C160	V2	TVR	S2	1	Cervix	6	LC	NC	UIC3	S2	3.7	6.8	5.25	1.14285289269911	158	4.22241139400432	-33.5933290250687	-11.425669206546	0.0720166771828941	786	0.516708268330733	0.298146237310071	2.84573997512709	4.6150737143226
C160	V2	TVR	S2	1	Cervix	7	LC	NC	UIC3	S2	3.7	6.8	5.25	0.949914561985526	133	3.58539305316292	-36.051655071848	-17.2283415427426	0.0189306639327045	676	0.508411867364746	0.279910871176836	4.55956761434108	8.24480245157552
C160	V2	TVR	S2	1	Cervix	8	LC	NC	UIC3	S2	3.7	6.8	5.25	0.965945759478217	138	3.5634613190766	-35.4774812313818	-16.7693093062297	0.0210411304733706	713	0.549071537290716	0.259174150527101	3.42607380848386	5.28465469158971
C160	V2	TVR	S2	1	Cervix	9	LC	NC	UIC3	S2	3.7	6.8	5.25	1.07369681464323	153	3.88359132461816	-34.7898054690422	-14.4009510147969	0.0362998556914685	781	0.505266955266955	0.27111969610222	2.92938447988922	2.92697309983437
C160	V2	TVR	S2	1	Cervix	10	LC	NC	UIC3	S2	3.7	6.8	5.25	1.09934676375947	139	4.18470627817031	-36.813748420067	-14.8440404596729	0.0327790191532277	741	0.533910969793323	0.271817950898073	3.82549563303355	6.74301399010902
C161	V2	TVR	S1	1	Cervix	1	LC	NC	UIC3	S1	3.7	6.8	5.25	1.30685439754922	100	0.420896377235689	-20.4251382276476	-18.2154322471603	0.0150819249480262	532	0.643104265402844	0.272836918968657	3.91036159335012	6.39854351957399
C161	V2	TVR	S1	1	Cervix	2	LC	NC	UIC3	S1	3.7	6.8	5.25	1.39475757812095	110	1.95239788527484	-23.2186294106366	-12.9685405129437	0.0504830922193326	592	0.598259911894273	0.301730569001868	3.30040950935736	5.03237656896922
C161	V2	TVR	S1	1	Cervix	3	LC	NC	UIC3	S1	3.7	6.8	5.25	0.992336681228543	116	0.606623652173857	-27.7374056520362	-24.5526314781234	0.00350539410670848	598	0.583505154639175	0.32976964548749	4.11990150768017	5.33416417996749
C161	V2	TVR	S1	1	Cervix	4	LC	NC	UIC3	S1	3.7	6.8	5.25	1.14345109570906	92	-0.332459735087357	-19.6595110837263	-21.4049246929349	0.00723614949721659	486	0.600512129380054	0.309795061706745	3.22397199211346	3.15980224184519
C161	V2	TVR	S1	1	Cervix	5	LC	NC	UIC3	S1	3.7	6.8	5.25	1.08220050583232	76	-1.07926557300018	-18.4927711789331	-24.158915437184	0.00383803080598516	431	0.605473372781065	0.316117837869759	4.38791680071422	4.61700227457126
C161	V2	TVR	S1	1	Cervix	6	LC	NC	UIC3	S1	3.7	6.8	5.25	1.2120335241676	94	0.136769483658501	-20.519689202799	-19.8016494135919	0.0104673093302354	525	0.609493975903615	0.303154883545901	3.18137584480346	3.68864395877187
C161	V2	TVR	S1	1	Cervix	7	LC	NC	UIC3	S1	3.7	6.8	5.25	1.47046829196169	84	0.934774448037639	-19.6279167570342	-14.7203509048366	0.0337260057341739	477	0.65644908616188	0.314125440800428	4.20034338418195	5.15686817527689
C161	V2	TVR	S1	1	Cervix	8	LC	NC	UIC3	S1	3.7	6.8	5.25	1.25942242877669	55	2.14121025702266	-27.1627310259416	-15.9213771765727	0.025577746709989	336	0.599177489177489	0.345536405449642	4.72267933194966	8.24605138331245
C161	V2	TVR	S1	1	Cervix	9	LC	NC	UIC3	S1	3.7	6.8	5.25	1.06644404543808	55	-0.279033581430536	-20.8193209303596	-22.2842472328699	0.00590983392462044	346	0.542578125	0.283812271822864	3.41168554887925	3.25420867344052
C161	V2	TVR	S1	1	Cervix	10	LC	NC	UIC3	S1	3.7	6.8	5.25	1.36672279394937	61	1.21500490049711	-22.2125185580978	-15.833742830488	0.026099111150278	372	0.595728155339805	0.270982826198107	4.2200555223482	8.76947513468583
C161	V2	TVR	S2	1	Cervix	1	LC	NC	UIC3	S2	3.7	6.8	5.25	1.20139568856257	90	2.16822264672393	-27.9423852208648	-16.5592163255642	0.0220840319836084	527	0.529514348785872	0.304455458898258	4.91903579802164	7.31253565657522
C161	V2	TVR	S2	1	Cervix	2	LC	NC	UIC3	S2	3.7	6.8	5.25	1.40758496100522	97	1.94544705995619	-23.8712539772827	-13.6576569125127	0.0430758949083704	546	0.540086956521739	0.286147868144909	4.25535923558197	5.78951072599822
C161	V2	TVR	S2	1	Cervix	3	LC	NC	UIC3	S2	3.7	6.8	5.25	1.25419597220007	118	2.23053202399195	-29.3596244671969	-17.6493313412391	0.0171817290420188	622	0.558670411985018	0.299209577834873	4.03514603321183	6.19201682034453
C161	V2	TVR	S2	1	Cervix	4	LC	NC	UIC3	S2	3.7	6.8	5.25	1.44511850020457	112	2.95683282079878	-27.3274409515359	-11.8040686423423	0.0660074774118825	602	0.522848837209303	0.283040057576344	2.68724966359212	3.17227312351774
C161	V2	TVR	S2	1	Cervix	5	LC	NC	UIC3	S2	3.7	6.8	5.25	1.26135379278993	90	2.57348118346554	-32.4822231811238	-18.9714469679297	0.0126722958417081	505	0.539118329466357	0.29622455720476	3.63629547576092	6.90953564590685
C161	V2	TVR	S2	1	Cervix	6	LC	NC	UIC3	S2	3.7	6.8	5.25	1.21721452705063	128	2.7853555501968	-32.1329104998063	-17.509793861273	0.0177427369514018	675	0.510353982300885	0.279182981010141	2.96927800556089	4.98949058732094
C161	V2	TVR	S2	1	Cervix	7	LC	NC	UIC3	S2	3.7	6.8	5.25	1.15829970502978	132	2.81479361077457	-31.1084607939578	-16.3307943373913	0.0232766548186001	694	0.488798646362098	0.274566058362909	3.32299436150697	5.59706355368818
C161	V2	TVR	S2	1	Cervix	8	LC	NC	UIC3	S2	3.7	6.8	5.25	1.33002100065476	104	3.60561603486397	-31.9958869921145	-13.0664028090786	0.0493582461055488	569	0.459440860215053	0.253872824120355	2.79882590778446	2.65343491659569
C161	V2	TVR	S2	1	Cervix	9	LC	NC	UIC3	S2	3.7	6.8	5.25	1.15181314896449	120	2.3934125109163	-30.4412523253522	-17.8758366430417	0.0163085870352689	642	0.571010638297873	0.296379347240989	3.74299069435856	7.55863074963657
C161	V2	TVR	S2	1	Cervix	10	LC	NC	UIC3	S2	3.7	6.8	5.25	1.21826083612029	109	2.51129706616957	-29.6968169929156	-16.5125073955254	0.02232283043982	605	0.513096153846154	0.30471350198114	3.81342713600117	5.51967278663826
C162	V1	TVR	S1	1	Cervix	1	LC	NC	UIC3	S1	3.7	6.8	5.25	0.700964323927669	86	2.73372670248064	-40.6253119861621	-26.2732467981387	0.00235871419229265	490	0.492257383966245	0.283329213331735	2.66246800746004	7.93063584598269
C162	V1	TVR	S1	1	Cervix	2	LC	NC	UIC3	S1	3.7	6.8	5.25	0.824337080090483	68	2.70886529904243	-38.8353498082334	-24.6138069882607	0.00345636263201381	394	0.481058201058201	0.229703861477462	1.98950978862705	4.55777323119424
C162	V1	TVR	S1	1	Cervix	3	LC	NC	UIC3	S1	3.7	6.8	5.25	0.72549780293428	45	2.0794943191854	-37.7727701443961	-26.8554249686728	0.00206280180680499	299	0.473344709897611	0.242341052161355	1.4501954771808	1.93235948119636
C162	V1	TVR	S1	1	Cervix	4	LC	NC	UIC3	S1	3.7	6.8	5.25	0.557411787695238	60	0.528039958250342	-33.8141464278601	-31.0419366470458	0.000786694901031302	370	0.477151162790698	0.263776167035652	1.79369787222519	2.5458730986888
C162	V1	TVR	S1	1	Cervix	5	LC	NC	UIC3	S1	3.7	6.8	5.25	0.620505574663803	67	1.94581928157179	-38.5484729146662	-28.3329216864143	0.00146793839987167	395	0.488056994818653	0.244247281265301	2.18959251510584	5.23731981496124
C162	V1	TVR	S1	1	Cervix	6	LC	NC	UIC3	S1	3.7	6.8	5.25	0.57723179640082	71	1.49372229282483	-37.8882589145532	-30.0462168772229	0.000989414594682449	435	0.449243498817967	0.23542116096961	1.87304454292752	2.0773759656956
C162	V1	TVR	S1	1	Cervix	7	LC	NC	UIC3	S1	3.7	6.8	5.25	1.0825664787193	56	2.76386938186511	-31.7048012238223	-17.1944869690305	0.0190788108818754	339	0.467210682492582	0.244694768815242	1.1493644281498	1.87392489950242
C162	V1	TVR	S1	1	Cervix	8	LC	NC	UIC3	S1	3.7	6.8	5.25	0.592028296882855	72	1.73936984788772	-38.112546666952	-28.9808549655414	0.00126448739207026	417	0.454811083123426	0.253040654453286	2.51985156683494	5.3989865470067
C162	V1	TVR	S1	1	Cervix	9	LC	NC	UIC3	S1	3.7	6.8	5.25	0.580937598761757	45	1.18760450890376	-38.9794209644739	-32.7444972927291	0.000531557525125535	300	0.494814814814815	0.235097843452457	1.84534871826851	2.31825730590417
C162	V1	TVR	S1	1	Cervix	10	LC	NC	UIC3	S1	3.7	6.8	5.25	0.571892970857405	39	-0.0614941621432958	-31.2237905683442	-31.5466349195965	0.000700384470590812	270	0.521666666666666	0.273497503377529	1.9344028535688	4.07565006901941
C162	V1	TVR	S2	1	Cervix	1	LC	NC	UIC3	S2	3.7	6.8	5.25	0.781246535888283	153	2.74621333258267	-36.713019028512	-22.295399032453	0.00589467813910354	823	0.453860342555995	0.258980620897414	2.89770984561486	3.8660121167148
C162	V1	TVR	S2	1	Cervix	2	LC	NC	UIC3	S2	3.7	6.8	5.25	0.730574984717465	181	2.27505529893161	-34.6600272640997	-22.7159869447088	0.00535058546605881	938	0.477275943396226	0.268817444911229	2.79016686121062	3.47785781627146
C162	V1	TVR	S2	1	Cervix	3	LC	NC	UIC3	S2	3.7	6.8	5.25	0.780801093343989	175	2.72447402352623	-37.0361166700784	-22.7326280465657	0.00533012256126441	913	0.500293772032903	0.264555624212269	2.99264146404177	3.26432640315189
C162	V1	TVR	S2	1	Cervix	4	LC	NC	UIC3	S2	3.7	6.8	5.25	0.756263002513059	172	2.33648400302808	-36.7335499173943	-24.4670089014969	0.00357518985957131	891	0.513049095607236	0.258258683092077	3.29358441107729	5.65543945662927
C162	V1	TVR	S2	1	Cervix	5	LC	NC	UIC3	S2	3.7	6.8	5.25	0.723616332965746	166	2.45171606075391	-37.3848869995845	-24.5133776806265	0.00353722130330511	865	0.518959390862944	0.273898270610811	2.8597080299229	4.73232272926084
C162	V1	TVR	S2	1	Cervix	6	LC	NC	UIC3	S2	3.7	6.8	5.25	0.877857636264735	178	2.87676210416936	-37.4817287177856	-22.3787276708964	0.00578265433895498	890	0.521291512915129	0.29372028496899	3.46653115327173	7.0770297707206
C162	V1	TVR	S2	1	Cervix	7	LC	NC	UIC3	S2	3.7	6.8	5.25	0.881250117658476	184	2.5760311651469	-36.0785978510547	-22.5544342340335	0.00555336957501327	940	0.527588978185994	0.266385203875698	3.22761322039626	4.66807122057822
C162	V1	TVR	S2	1	Cervix	8	LC	NC	UIC3	S2	3.7	6.8	5.25	0.951878693392244	168	2.96015121737757	-37.4934862860124	-21.9526923947801	0.00637867919407142	873	0.556876543209877	0.280563616159307	3.14656265503003	6.4631867629312
C162	V1	TVR	S2	1	Cervix	9	LC	NC	UIC3	S2	3.7	6.8	5.25	0.779389693672873	182	2.48000043604677	-37.6486445498039	-24.6286422605584	0.00344457602076973	932	0.532579881656805	0.253874189505634	3.22376054166684	5.97666689155388
C162	V1	TVR	S2	1	Cervix	10	LC	NC	UIC3	S2	3.7	6.8	5.25	0.946650314980255	181	2.57182469494708	-35.3623437974227	-21.8602641489505	0.0065158876156973	930	0.549689298043728	0.27361931598699	2.89544887735496	4.5919087788572
C163	V2	TVO	S3	1	Cervix	1	LC	NC	UIC3	S3	3.7	6.8	5.25	1.01578149430419	101	2.71496818343195	-33.1549181266308	-18.9013351636131	0.0128785356242114	555	0.536602564102564	0.283256143783802	4.83459859952631	9.38259261320686
C163	V2	TVO	S3	1	Cervix	2	LC	NC	UIC3	S3	3.7	6.8	5.25	1.08264247094253	108	2.59281767065768	-29.6158665191576	-16.0035737482048	0.0250982028571443	582	0.541179673321234	0.280141305942494	3.57030097857126	4.5557830326925
C163	V2	TVO	S3	1	Cervix	3	LC	NC	UIC3	S3	3.7	6.8	5.25	1.1058040420642	93	2.94415369703614	-31.0070976690964	-15.5502907596566	0.0278593464438163	511	0.538640167364017	0.265160906446876	3.39128757279933	4.47794587282503
C163	V2	TVO	S3	1	Cervix	4	LC	NC	UIC3	S3	3.7	6.8	5.25	1.23306245580852	116	3.49929321014775	-31.4498701165163	-13.0785807632406	0.0492200356216877	629	0.517536231884058	0.26444150398471	4.28182661721481	6.11470711945182
C163	V2	TVO	S3	1	Cervix	5	LC	NC	UIC3	S3	3.7	6.8	5.25	0.822930133803609	103	1.8372748549361	-31.5334332303289	-21.8877402419144	0.00647479430132822	570	0.508675623800384	0.269989979089048	4.15066433372407	7.34087196256932
C163	V2	TVO	S3	1	Cervix	6	LC	NC	UIC3	S3	3.7	6.8	5.25	1.16899311029021	95	2.87706343185041	-33.7470332331268	-18.6424502159122	0.0136695739379197	543	0.503678861788617	0.246681606922393	3.17140913351165	3.0836612457625
C163	V2	TVO	S3	1	Cervix	7	LC	NC	UIC3	S3	3.7	6.8	5.25	1.20703926609765	100	2.94905020099137	-30.9921075688051	-15.5095940136004	0.028121637043019	543	0.485029469548134	0.25524237577189	2.34575100429766	3.03221274984815
C163	V2	TVO	S3	1	Cervix	8	LC	NC	UIC3	S3	3.7	6.8	5.25	0.93363445039884	121	3.0156655883035	-36.8610255087546	-21.0287811701612	0.00789081539078256	675	0.451286821705426	0.256552731912035	2.52462262638434	3.54219753304981
C163	V2	TVO	S3	1	Cervix	9	LC	NC	UIC3	S3	3.7	6.8	5.25	0.900850288728499	121	3.18461893934786	-37.1687186921252	-20.4494692605489	0.00901681322890342	669	0.435914826498422	0.243775332950615	2.08978111570109	2.14771897870252
C163	V2	TVO	S3	1	Cervix	10	LC	NC	UIC3	S3	3.7	6.8	5.25	0.938701168935893	120	3.04430426648895	-37.2964962828481	-21.3138988837811	0.00738941591515069	666	0.436879875195008	0.24719665675325	2.18512380563812	2.01142285576736
C163	V2	TVO	S2	1	Cervix	1	LC	NC	UIC3	S2	3.7	6.8	5.25	1.06409546870505	105	3.23372058528713	-35.7513252028482	-18.7742921300908	0.0132608324252554	576	0.570865191146882	0.27171026420993	5.0855806764656	7.8162043113485
C163	V2	TVO	S2	1	Cervix	2	LC	NC	UIC3	S2	3.7	6.8	5.25	1.22443019806631	104	3.84977912875498	-34.150544963424	-13.9392045374603	0.04037193322438	564	0.569189723320158	0.292403382660342	3.84472297508115	5.92692981078972
C163	V2	TVO	S2	1	Cervix	3	LC	NC	UIC3	S2	3.7	6.8	5.25	1.20757808139019	127	2.91029836010254	-31.9809545820176	-16.7018881914793	0.0213703276515344	676	0.563752093802345	0.275367342542157	3.62016287080526	3.70082926596236
C163	V2	TVO	S2	1	Cervix	4	LC	NC	UIC3	S2	3.7	6.8	5.25	1.35918551967258	124	3.89276441241105	-32.6420094572484	-12.2049962920903	0.0601866776759819	666	0.490051282051283	0.252451332830389	3.60439700834647	6.00088086880526
C163	V2	TVO	S2	1	Cervix	5	LC	NC	UIC3	S2	3.7	6.8	5.25	1.29054484848132	132	3.13578018113773	-28.7938107235157	-12.3309647725427	0.0584660189158928	697	0.520991452991453	0.264669039121106	3.76954285878	6.17686767956906
C163	V2	TVO	S2	1	Cervix	6	LC	NC	UIC3	S2	3.7	6.8	5.25	1.2030557311099	124	2.9584389100035	-31.4886359975675	-15.9568317200491	0.0253697874097027	661	0.519912891986063	0.271370047528528	3.908535979613	5.69624448241915
C163	V2	TVO	S2	1	Cervix	7	LC	NC	UIC3	S2	3.7	6.8	5.25	1.22101835192885	142	3.23798320832921	-31.4655526301658	-14.4661407864375	0.0357590457884718	732	0.544333333333333	0.279474378385571	3.77841565369127	5.83377295478865
C163	V2	TVO	S2	1	Cervix	8	LC	NC	UIC3	S2	3.7	6.8	5.25	1.21667618656793	137	2.96791775264245	-31.0480593554717	-15.4664911540988	0.0284021282786071	714	0.528892405063291	0.266629560992101	3.93184279127359	4.94143658888858
C163	V2	TVO	S2	1	Cervix	9	LC	NC	UIC3	S2	3.7	6.8	5.25	1.19198954512988	130	3.05961156042913	-31.5298942950062	-15.4669336027533	0.0283992348862512	688	0.54648177496038	0.294890320047636	3.67734868693355	5.39055264265814
C163	V2	TVO	S2	1	Cervix	10	LC	NC	UIC3	S2	3.7	6.8	5.25	1.13987567624573	130	2.68544984012489	-30.91924036562	-16.8206287049643	0.0207939564229438	690	0.537960526315788	0.270630087459382	3.21945074855187	3.43460988484892
C164	V2	TVG	S3	1	Cervix	1	LC	NC	UIC3	S2	3.7	6.8	5.25	0.925857627431336	67	2.9582554647734	-29.5471168404118	-14.0162756503514	0.0396618013469862	403	0.514485714285714	0.296385375189599	2.78922170420734	4.79558157059699
C164	V2	TVG	S3	1	Cervix	2	LC	NC	UIC3	S3	3.7	6.8	5.25	0.892939872909709	104	2.27983950112512	-28.2618365499626	-16.2926791690558	0.0234818377590518	568	0.400308285163777	0.25187003556476	2.27128130857717	2.08236367146829
C164	V2	TVG	S3	1	Cervix	3	LC	NC	UIC3	S3	3.7	6.8	5.25	0.892859629475201	74	3.25720870635284	-32.7044583851454	-15.604112676793	0.0275162174163337	434	0.479926829268292	0.279644805292073	2.97430595428805	6.06518056367721
C164	V2	TVG	S3	1	Cervix	4	LC	NC	UIC3	S3	3.7	6.8	5.25	0.917349947996543	114	3.45992718591362	-34.2679091753475	-16.103291449301	0.0245284923535913	613	0.439191176470589	0.253943643483448	2.82934004160942	3.95020471767909
C164	V2	TVG	S3	1	Cervix	5	LC	NC	UIC3	S3	3.7	6.8	5.25	0.899248467421447	107	2.69582984940934	-30.9017507176801	-16.7486440082811	0.0211414903465719	589	0.453134057971015	0.279969139081345	2.36478058675623	2.35627165830785
C164	V2	TVG	S3	1	Cervix	6	LC	NC	UIC3	S3	3.7	6.8	5.25	0.816848855493144	118	2.4837431198148	-31.9580738017842	-18.9184224227565	0.0128279647460219	636	0.451040955631399	0.272867849474858	2.57031177347691	3.22247865723757
C164	V2	TVG	S3	1	Cervix	7	LC	NC	UIC3	S3	3.7	6.8	5.25	0.895199371527873	85	2.78496278758755	-32.2668359257326	-17.6457812908979	0.0171957796326536	476	0.428177570093458	0.270829148009242	3.06627257529806	3.56008699282999
C164	V2	TVG	S3	1	Cervix	8	LC	NC	UIC3	S3	3.7	6.8	5.25	0.994863066250381	88	2.87127418747549	-30.0150907853745	-14.9409013011281	0.0320560398924664	501	0.491359649122807	0.26406857674735	3.09350110762755	5.4194842173066
C164	V2	TVG	S3	1	Cervix	9	LC	NC	UIC3	S3	3.7	6.8	5.25	1.13783767848248	99	3.7507540513676	-30.3139930717207	-10.6225343020407	0.086645611241062	537	0.448453608247423	0.248634037741263	2.66234710915181	3.26578675685365
C164	V2	TVG	S3	1	Cervix	10	LC	NC	UIC3	S3	3.7	6.8	5.25	1.13932102218144	75	2.91106228723772	-29.9355783788021	-14.6525013708041	0.034257042219918	447	0.454829268292683	0.302336613714132	3.02075508734413	4.17629379843519
C164	V2	TVG	S2	1	Cervix	1	LC	NC	UIC3	S2	3.7	6.8	5.25	0.990442276364309	102	1.95848426693553	-28.2312239783028	-17.9491815768912	0.016035475489661	622	0.468047945205479	0.264259133495069	2.62941349098491	4.31760740744927
C164	V2	TVG	S2	1	Cervix	2	LC	NC	UIC3	S2	3.7	6.8	5.25	0.981581815144156	144	2.77176082242925	-32.3340118558741	-17.7822675381206	0.0166637693673806	781	0.456766712141882	0.252064256671781	2.69002512314099	2.77837976186297
C164	V2	TVG	S2	1	Cervix	3	LC	NC	UIC3	S2	3.7	6.8	5.25	0.725899574805124	102	1.58802440804925	-28.4149495521514	-20.0778214098929	0.0098224054953342	613	0.401014492753623	0.255637106262195	2.65749539174732	3.42952975692858
C164	V2	TVG	S2	1	Cervix	4	LC	NC	UIC3	S2	3.7	6.8	5.25	0.768981075723209	86	1.52362944419156	-27.6122771616965	-19.6132225796908	0.0109314492286602	573	0.434085027726433	0.250052854000778	2.32726793113668	2.92424740778812
C164	V2	TVG	S2	1	Cervix	5	LC	NC	UIC3	S2	3.7	6.8	5.25	0.725735839400101	86	1.72380335620469	-28.808669541923	-19.7587019218484	0.0105713343235161	560	0.463404255319149	0.245299249733548	2.18923370515515	2.61186461695957
C164	V2	TVG	S2	1	Cervix	6	LC	NC	UIC3	S2	3.7	6.8	5.25	0.63890069207901	118	1.47286850731126	-28.2784576493076	-20.5458979859235	0.00881881437628782	684	0.437496062992126	0.273123418619414	2.08435313421041	3.35189765888318
C164	V2	TVG	S2	1	Cervix	7	LC	NC	UIC3	S2	3.7	6.8	5.25	0.736985131389902	123	1.93125451661518	-29.1741334581629	-19.0350472459332	0.0124880685902372	697	0.4551246105919	0.279807823595631	2.08504119190921	2.92731757433296
C164	V2	TVG	S2	1	Cervix	8	LC	NC	UIC3	S2	3.7	6.8	5.25	0.577541829576068	135	1.36938197268094	-28.6431337057352	-21.4538783491603	0.00715504163224205	738	0.435465648854962	0.270596896495725	2.88813045723791	5.3667393774215
C164	V2	TVG	S2	1	Cervix	9	LC	NC	UIC3	S2	3.7	6.8	5.25	0.69936869004102	135	2.01152055617195	-30.316569743407	-19.7560868235043	0.0105777017550472	750	0.406764705882353	0.273975015677363	2.04965504145209	2.52486338433382
C164	V2	TVG	S2	1	Cervix	10	LC	NC	UIC3	S2	3.7	6.8	5.25	0.524437773039172	136	1.35714750615354	-28.6367072914711	-21.511682884165	0.00706043910363103	748	0.439787835926449	0.272134226211298	3.06581559593934	6.44321270274875
C169	V2	TVR	S1	1	Cervix	1	LC	NC	UIC3	S1	3.7	6.8	5.25	1.22769663690921	114	4.33023988332039	-38.6896726186843	-15.9559132312523	0.0253751534299291	608	0.539585687382298	0.290337178256215	4.62723870955935	10.3138967267121
C169	V2	TVR	S1	1	Cervix	2	LC	NC	UIC3	S1	3.7	6.8	5.25	1.00813489940737	127	3.12348316205829	-37.8100078731858	-21.4117212723798	0.00722483399504095	651	0.496175438596491	0.265690275355581	2.64099114293795	4.07006204327404
C169	V2	TVR	S1	1	Cervix	3	LC	NC	UIC3	S1	3.7	6.8	5.25	1.12556879748082	83	3.81748306195787	-37.4842953379229	-17.4425092626441	0.0180197629582702	473	0.459272727272727	0.278559454410989	2.88783162740028	6.21210943651383
C169	V2	TVR	S1	1	Cervix	4	LC	NC	UIC3	S1	3.7	6.8	5.25	1.2678556578228	113	3.74287638820716	-33.5650025491642	-13.9149015110766	0.0405984870036609	607	0.452073394495413	0.242755918114918	2.6362390339582	4.84500540543145
C169	V2	TVR	S1	1	Cervix	5	LC	NC	UIC3	S1	3.7	6.8	5.25	1.08747104457195	108	3.66252508309792	-37.8505553894698	-18.6222987032057	0.0137331489256565	591	0.482513863216266	0.280524578529774	2.46654331584935	2.6716354909345
C169	V2	TVR	S1	1	Cervix	6	LC	NC	UIC3	S1	3.7	6.8	5.25	1.03641920183189	108	3.64380509822306	-37.3061084473587	-18.1761316816877	0.015219025048583	590	0.455803571428571	0.232986515202687	2.56703006930631	3.90107570787568
C169	V2	TVR	S1	1	Cervix	7	LC	NC	UIC3	S1	3.7	6.8	5.25	1.22882586970523	145	3.67940161418261	-33.8617142974431	-14.5448558229844	0.0351167582378806	756	0.459287790697674	0.261459210033918	2.87845193852505	3.68834952552539
C169	V2	TVR	S1	1	Cervix	8	LC	NC	UIC3	S1	3.7	6.8	5.25	1.04063954091468	127	3.39190364985747	-36.2058944668201	-18.3984003050684	0.0144597228697101	690	0.505395348837209	0.283134145571089	3.26212989720973	5.61202215111267
C169	V2	TVR	S1	1	Cervix	9	LC	NC	UIC3	S1	3.7	6.8	5.25	1.18346407747796	128	3.82297578918762	-35.2295515831646	-15.1589286899296	0.030486469318002	693	0.478760195758565	0.244965843119784	2.48680734083931	4.6706859956381
C169	V2	TVR	S1	1	Cervix	10	LC	NC	UIC3	S1	3.7	6.8	5.25	1.07809083745492	153	3.59628654713516	-34.233611260697	-15.3531068882374	0.0291534066967835	778	0.468814504881451	0.264523637222933	2.68591391730025	2.50022177616015
C169	V2	TVR	S2	1	Cervix	1	LC	NC	UIC3	S2	3.7	6.8	5.25	0.895835208107678	112	3.0378991374635	-34.585167985766	-18.6361975140826	0.0136892687145155	607	0.396081330868762	0.239350558113694	2.22613610174392	4.40934583187211
C169	V2	TVR	S2	1	Cervix	2	LC	NC	UIC3	S2	3.7	6.8	5.25	1.21725377483466	103	3.85235328177038	-34.8975525991105	-14.672697869816	0.034098102585171	577	0.44701923076923	0.242392060508343	2.56784911660079	5.21709263226963
C169	V2	TVR	S2	1	Cervix	3	LC	NC	UIC3	S2	3.7	6.8	5.25	0.962906032314305	130	3.09869390571542	-33.4139928641508	-17.1458498591448	0.0192936774648147	707	0.4104	0.241860711993832	2.1769425262314	2.65081132621963
C169	V2	TVR	S2	1	Cervix	4	LC	NC	UIC3	S2	3.7	6.8	5.25	1.06021721923379	146	4.15406164814676	-35.6290203681654	-13.8201967153949	0.0414935247553348	774	0.414527220630372	0.246760049873349	2.50239074103282	4.41233156619878
C169	V2	TVR	S2	1	Cervix	5	LC	NC	UIC3	S2	3.7	6.8	5.25	0.848486824926588	169	2.89523925892492	-34.1356494211293	-18.9356433117735	0.0127771992943732	881	0.431646191646192	0.260099787131634	2.26254686546082	2.92005699061655
C169	V2	TVR	S2	1	Cervix	6	LC	NC	UIC3	S2	3.7	6.8	5.25	1.0070448170214	113	3.22869418344903	-33.8260216109678	-16.8753771478604	0.0205334670299814	664	0.409949324324324	0.244204909935832	2.55990582191114	3.59410129725713
C169	V2	TVR	S2	1	Cervix	7	LC	NC	UIC3	S2	3.7	6.8	5.25	0.945854906523609	121	2.76383361335579	-32.8737793888243	-18.3636529187064	0.014575877447133	669	0.441831442463533	0.268851665971184	2.48141726323292	3.9407953830269
C169	V2	TVR	S2	1	Cervix	8	LC	NC	UIC3	S2	3.7	6.8	5.25	1.20486854675427	157	3.65081105730513	-32.8956243867059	-13.728866335854	0.0423753566471717	821	0.41901681759379	0.237974649184795	2.50037176673606	5.10479809943485
C169	V2	TVR	S2	1	Cervix	9	LC	NC	UIC3	S2	3.7	6.8	5.25	1.42432358753066	105	4.66855798520145	-33.9260075841913	-9.41607816188363	0.11439108618883	625	0.417072758037225	0.249173671213692	2.35734396410964	4.30307557185659
C169	V2	TVR	S2	1	Cervix	10	LC	NC	UIC3	S2	3.7	6.8	5.25	1.0524635310054	136	3.24244242298626	-32.5630626575302	-15.5402399368524	0.0279238956442776	730	0.391624203821656	0.227587525663168	2.31109630681106	3.68779964657444
C170	V2	TVB	S3	1	Cervix	1	LC	NC	UIC3	S3	3.7	6.8	5.25	1.32608664226423	208	4.34906508260074	-34.5179893653119	-11.6853976816581	0.0678360000509907	1041	0.507244785949506	0.295830706734375	3.45276760606332	5.76502004155503
C170	V2	TVB	S3	1	Cervix	2	LC	NC	UIC3	S3	3.7	6.8	5.25	1.33131188944421	152	4.25885337683898	-35.4539925332595	-13.0950123048548	0.049034163350619	786	0.500710144927536	0.275862421351236	3.04260070767419	3.23203029643123
C170	V2	TVB	S3	1	Cervix	3	LC	NC	UIC3	S3	3.7	6.8	5.25	1.8029902979126	208	5.51221374111122	-32.21916585093	-3.28004371009615	0.469889379322628	1035	0.525817575083426	0.271302792081911	4.00570590529395	6.86379408544751
C170	V2	TVB	S3	1	Cervix	4	LC	NC	UIC3	S3	3.7	6.8	5.25	1.59194055414728	175	4.15475502740184	-31.0558997035483	-9.24343580968861	0.119029996007581	891	0.52436129032258	0.266850854120024	3.32713330467685	5.22972994573337
C170	V2	TVB	S3	1	Cervix	5	LC	NC	UIC3	S3	3.7	6.8	5.25	1.42445852618104	188	3.6312101617937	-30.4823424634356	-11.4184891140186	0.0721358392046436	945	0.523787696019301	0.285244421493842	3.56345989339547	4.20325876692844
C170	V2	TVB	S3	1	Cervix	6	LC	NC	UIC3	S3	3.7	6.8	5.25	1.43860511476276	189	3.58654632849297	-29.2942331368063	-10.4648649122182	0.089849053978425	943	0.553012345679012	0.274794562834386	3.58578944179305	5.54315153579619
C170	V2	TVB	S3	1	Cervix	7	LC	NC	UIC3	S3	3.7	6.8	5.25	1.70031162868791	167	4.23089519356559	-28.3182238354515	-6.10602406923214	0.24513063660092	888	0.557135483870968	0.275670760011494	3.70964702394723	6.8662806394574
C170	V2	TVB	S3	1	Cervix	8	LC	NC	UIC3	S3	3.7	6.8	5.25	1.48103775928633	176	3.79852181093606	-30.1032646898275	-10.1610251824132	0.096360153191255	881	0.530403530895335	0.269541958255564	3.15590378790445	4.70680789919524
C170	V2	TVB	S3	1	Cervix	9	LC	NC	UIC3	S3	3.7	6.8	5.25	1.37898086192295	196	3.36818106752073	-32.2082927848929	-14.5253421804091	0.0352748992448142	980	0.549759326113117	0.277582836578415	4.33651986497713	6.23704542431754
C170	V2	TVB	S3	1	Cervix	10	LC	NC	UIC3	S3	3.7	6.8	5.25	1.32593151646	188	3.6321642205716	-32.8659059218142	-13.7970437638132	0.0417153242450228	963	0.532665903890161	0.262109882355348	3.30226144833205	5.27388734733157
C170	V2	TVB	S2	1	Cervix	1	LC	NC	UIC3	S2	3.7	6.8	5.25	1.36294767914124	121	3.34127467042547	-30.3215525134359	-12.7798604937022	0.0527246797642483	647	0.495804597701149	0.320152650937088	3.55110238251989	4.58549686985731
C170	V2	TVB	S2	1	Cervix	2	LC	NC	UIC3	S2	3.7	6.8	5.25	1.32481825886566	134	3.05375586705745	-29.5543075756739	-13.5220892736223	0.0444417418800667	711	0.507297734627832	0.303292005944869	4.01890137199413	8.83218479379625
C170	V2	TVB	S2	1	Cervix	3	LC	NC	UIC3	S2	3.7	6.8	5.25	1.27698535254251	132	3.05478723613343	-30.799550724142	-14.7619177344415	0.0334047500537603	698	0.505572916666666	0.278809927268521	3.40200238147612	4.98209200693647
C170	V2	TVB	S2	1	Cervix	4	LC	NC	UIC3	S2	3.7	6.8	5.25	1.27086976832461	151	3.72169331129756	-32.360662526017	-12.8217726417048	0.0522183008231181	777	0.538744257274119	0.290594298737148	4.10019050909063	7.5877806551902
C170	V2	TVB	S2	1	Cervix	5	LC	NC	UIC3	S2	3.7	6.8	5.25	1.48942659580138	144	4.01757117559819	-29.7855239044039	-8.69327523251342	0.135105328185352	751	0.508473520249221	0.274621009731077	3.17905522332163	4.93248589689351
C170	V2	TVB	S2	1	Cervix	6	LC	NC	UIC3	S2	3.7	6.8	5.25	1.23734544933866	158	3.21077049934658	-31.3475478918134	-14.4910027702438	0.0355549214063555	802	0.513278443113772	0.29042728231214	4.69702449337309	7.86858911813739
C170	V2	TVB	S2	1	Cervix	7	LC	NC	UIC3	S2	3.7	6.8	5.25	1.35975126158014	159	2.94324414295226	-26.8692893643817	-11.4172576138824	0.0721562971878608	806	0.525410334346504	0.282028257297647	3.73886197157696	6.30787707793968
C170	V2	TVB	S2	1	Cervix	8	LC	NC	UIC3	S2	3.7	6.8	5.25	1.42390889543312	139	3.53488971811891	-28.3361339851767	-9.77796296505236	0.105245540662697	740	0.539368258859785	0.277657865746134	3.96289329554333	6.52210486779057
C170	V2	TVB	S2	1	Cervix	9	LC	NC	UIC3	S2	3.7	6.8	5.25	1.31175017953737	164	3.74351279504525	-32.0486326538173	-12.3951904798298	0.0576077551473831	838	0.515817174515236	0.290548211728224	3.52019041627286	5.89220477843278
C170	V2	TVB	S2	1	Cervix	10	LC	NC	UIC3	S2	3.7	6.8	5.25	1.22316150700222	138	3.06129604472863	-30.843232221815	-14.7714279869897	0.0333316798128268	730	0.50543720190779	0.301242133310283	3.87976945634137	7.9741504295741
C172	V2	TVG	S3	1	Cervix	1	LC	NC	UIC3	S3	3.7	6.8	5.25	0.887515280817913	120	2.56116647024181	-33.1872455084617	-19.7411215396922	0.0106142141602924	725	0.475565217391304	0.269877759688495	2.52496562801426	4.21164623856207
C172	V2	TVG	S3	1	Cervix	2	LC	NC	UIC3	S3	3.7	6.8	5.25	1.09331608646989	111	2.47050166084145	-29.8889609029839	-16.9188271835663	0.0203290592501968	697	0.490344827586207	0.258303012093174	3.06699529157654	2.70273724583118
C172	V2	TVG	S3	1	Cervix	3	LC	NC	UIC3	S3	3.7	6.8	5.25	1.23012699993877	89	3.3362949461741	-33.4311151981886	-15.9155667307746	0.02561199019681	596	0.45921568627451	0.257343762941576	2.75255586757124	2.81967862270624
C172	V2	TVG	S3	1	Cervix	4	LC	NC	UIC3	S3	3.7	6.8	5.25	1.20495907594102	100	3.5619725091418	-33.9231150253115	-15.222759352317	0.030041669555385	615	0.478219696969696	0.277331163111082	3.45352075909316	5.50752201019575
C172	V2	TVG	S3	1	Cervix	5	LC	NC	UIC3	S3	3.7	6.8	5.25	1.23412310242039	105	3.78139507474056	-33.9595510775704	-14.1072269351824	0.0388398287593033	633	0.491177504393673	0.262255624250088	3.17377042110891	3.85638051736888
C172	V2	TVG	S3	1	Cervix	6	LC	NC	UIC3	S3	3.7	6.8	5.25	0.717347676553733	107	1.96491995813018	-32.6159547327446	-22.3001249525612	0.00588826713748569	688	0.486580152671756	0.268941575746693	2.72695651190302	3.87668788634357
C172	V2	TVG	S3	1	Cervix	7	LC	NC	UIC3	S3	3.7	6.8	5.25	0.993072996033468	123	2.26913864086759	-29.7922674850436	-17.8792896204888	0.0162956255990007	729	0.533125925925927	0.249087665547767	3.25059841117576	4.98657048125336
C172	V2	TVG	S3	1	Cervix	8	LC	NC	UIC3	S3	3.7	6.8	5.25	0.884551233658811	124	2.169878046429	-32.1508410428245	-20.7589812990723	0.00839656917174864	750	0.515469696969697	0.267757943350941	3.31268001573498	4.8676393371967
C172	V2	TVG	S3	1	Cervix	9	LC	NC	UIC3	S3	3.7	6.8	5.25	1.26186398043594	156	3.59071722640785	-33.4566760839634	-14.6054106453222	0.034630513832333	831	0.45145703611457	0.2682119496961	2.08429864918406	1.78005732393388
C172	V2	TVG	S3	1	Cervix	10	LC	NC	UIC3	S3	3.7	6.8	5.25	1.05376093496759	148	2.93016135165505	-34.7095077016739	-19.3261606054849	0.0116784159499852	801	0.462233902759527	0.255240346910898	2.53415252685217	4.51841146317535
C172	V2	TVG	S2	1	Cervix	1	LC	NC	UIC3	S2	3.7	6.8	5.25	1.11809002302709	80	3.26918682660924	-32.0497710205456	-14.8865401808471	0.0324598106363181	486	0.528359550561798	0.244088220980487	3.47632231485879	7.10294267813906
C172	V2	TVG	S2	1	Cervix	2	LC	NC	UIC3	S2	3.7	6.8	5.25	1.07293016623354	68	3.0346957627447	-34.11733734667	-18.1851845922604	0.0151873338850909	409	0.517877984084881	0.270066492931715	4.09272604726493	8.75229214027597
C172	V2	TVG	S2	1	Cervix	3	LC	NC	UIC3	S2	3.7	6.8	5.25	0.991484225690141	82	2.88217979134591	-32.9210470774955	-17.7896031729295	0.0166356464800187	472	0.527407407407407	0.251129681035005	3.69210285075194	6.5295140351123
C172	V2	TVG	S2	1	Cervix	4	LC	NC	UIC3	S2	3.7	6.8	5.25	1.09131997921124	72	3.12623814078249	-32.2456985271633	-15.8329482880553	0.0261038864235431	425	0.494872448979591	0.265021321452969	4.02960166085274	7.46991553755447
C172	V2	TVG	S2	1	Cervix	5	LC	NC	UIC3	S2	3.7	6.8	5.25	0.941195036134396	80	2.94499533959687	-34.043716273325	-18.5824907404415	0.0138596073275954	466	0.499047619047619	0.263913725572306	2.89034567047204	2.5730811397202
C172	V2	TVG	S2	1	Cervix	6	LC	NC	UIC3	S2	3.7	6.8	5.25	1.05433185465459	88	3.35163892190295	-33.9411430248014	-16.345038684811	0.0232004351967391	518	0.441115618661258	0.262818086061924	3.02942529802554	3.55769593089012
C172	V2	TVG	S2	1	Cervix	7	LC	NC	UIC3	S2	3.7	6.8	5.25	1.12919551257049	82	3.81094576290453	-35.8462517468376	-15.8387864915887	0.0260688186483439	490	0.464131455399061	0.240826657887798	3.19719052042623	5.32409871791181
C172	V2	TVG	S2	1	Cervix	8	LC	NC	UIC3	S2	3.7	6.8	5.25	0.928146091441314	86	2.71702789959557	-32.410552433006	-18.1461559601293	0.0153244326217795	510	0.480022522522522	0.254802626996067	3.21847103636387	3.35994485941627
C172	V2	TVG	S2	1	Cervix	9	LC	NC	UIC3	S2	3.7	6.8	5.25	1.21318384968868	78	4.27315340765815	-36.2716507800816	-13.8375953898763	0.0413276262257788	476	0.438894009216589	0.250394926516089	3.24137864142671	3.62599828693782
C172	V2	TVG	S2	1	Cervix	10	LC	NC	UIC3	S2	3.7	6.8	5.25	1.05425499312544	91	2.61146344218213	-30.3652308705784	-16.6550477991223	0.0216020625907976	526	0.49758389261745	0.279859792747141	3.25882631098047	4.52650138759852
C173	V1	TVR	S3	1	Cervix	1	LC	NC	UIC3	S3	3.7	6.8	5.25	0.747963545933371	159	2.40897496052665	-33.0859011973787	-20.4387826546138	0.0090390280590877	821	0.494978843441467	0.256739455200896	3.46005551381723	4.88104713411382
C173	V1	TVR	S3	1	Cervix	2	LC	NC	UIC3	S3	3.7	6.8	5.25	0.85809427281837	165	2.28156126798358	-32.05479411056	-20.0765974536462	0.00982517409804709	833	0.535395973154363	0.286993378281296	3.97629172159927	5.25805454084525
C173	V1	TVR	S3	1	Cervix	3	LC	NC	UIC3	S3	3.7	6.8	5.25	1.09335121682552	158	3.94880122509448	-36.6468530104469	-15.9156465787009	0.0256115193076801	795	0.515898491083676	0.28933857047256	3.31949089189902	5.30548286386699
C173	V1	TVR	S3	1	Cervix	4	LC	NC	UIC3	S3	3.7	6.8	5.25	0.946866155797999	200	3.02417579476253	-33.8006954699244	-17.9237725474211	0.0161295683517206	983	0.482747641509434	0.273374336285273	3.65076786657522	6.68133970143178
C173	V1	TVR	S3	1	Cervix	5	LC	NC	UIC3	S3	3.7	6.8	5.25	1.03772032248016	165	3.04248919247547	-33.3858460833644	-17.4127778228681	0.0181435479874507	839	0.50138255033557	0.272524725062459	2.99588585573395	4.64717271469307
C173	V1	TVR	S3	1	Cervix	6	LC	NC	UIC3	S3	3.7	6.8	5.25	1.06079941877439	188	3.42769989476565	-32.794202277983	-14.7987778304634	0.0331224319838914	952	0.538015783540022	0.296134440709072	3.71172808316744	7.75563320710179
C173	V1	TVR	S3	1	Cervix	7	LC	NC	UIC3	S3	3.7	6.8	5.25	0.970063053979829	181	3.14203248314279	-33.3843650032345	-16.8886944667349	0.0204705991121477	893	0.516354799513973	0.265591806696129	3.21323036660926	4.17581747529365
C173	V1	TVR	S3	1	Cervix	8	LC	NC	UIC3	S3	3.7	6.8	5.25	1.00664479916265	162	2.75091508525722	-30.9274343430436	-16.4851301454432	0.0224639945691558	823	0.525426997245179	0.263087811827557	2.95764049170906	4.07102047458221
C173	V1	TVR	S3	1	Cervix	9	LC	NC	UIC3	S3	3.7	6.8	5.25	1.09574930828832	185	3.7047181689449	-33.7954032797516	-14.3456328927909	0.0367651811961394	934	0.49793875147232	0.253603493850638	3.19900609057377	4.21778097344694
C173	V1	TVR	S3	1	Cervix	10	LC	NC	UIC3	S3	3.7	6.8	5.25	0.981161511127467	133	2.42237274289344	-30.8506701895462	-18.1332132893556	0.0153701700026151	712	0.474196567862715	0.27521869495131	3.36678914761826	4.32925401382662
C173	V1	TVR	S1	1	Cervix	1	LC	NC	UIC3	S1	3.7	6.8	5.25	0.783383586486856	120	2.53338025909075	-33.1942322548512	-19.8939858946247	0.0102471102895145	653	0.532495755517827	0.287125180809247	3.38385101488718	4.75861943864748
C173	V1	TVR	S1	1	Cervix	2	LC	NC	UIC3	S1	3.7	6.8	5.25	0.895862818337235	137	2.61909012895874	-31.4192405401592	-17.6690173631258	0.0171040226778802	738	0.480770440251572	0.268542061059187	3.12080981294645	3.85647786140602
C173	V1	TVR	S1	1	Cervix	3	LC	NC	UIC3	S1	3.7	6.8	5.25	1.16226572941764	157	3.81272530452506	-31.2726944501545	-11.2558866013979	0.0748878461226672	808	0.452342857142857	0.273178602653056	3.21687664783074	3.12344742705314
C173	V1	TVR	S1	1	Cervix	4	LC	NC	UIC3	S1	3.7	6.8	5.25	1.10615560243386	123	3.77739355312974	-31.5417792930417	-11.7104631391105	0.0674456098703443	657	0.507905282331511	0.284314038985093	3.38883265269776	3.67002715139713
C173	V1	TVR	S1	1	Cervix	5	LC	NC	UIC3	S1	3.7	6.8	5.25	1.0436719698525	133	4.1107996982651	-35.0061675660481	-13.4244691501563	0.0454520091029244	701	0.487532894736842	0.290017608231282	3.13740625632333	4.91093436344321
C173	V1	TVR	S1	1	Cervix	6	LC	NC	UIC3	S1	3.7	6.8	5.25	0.987105355132146	107	4.17697709422196	-36.0242327553992	-14.0951030107339	0.0389484069383272	579	0.54078	0.277236562927128	3.91332544394786	5.71940246752508
C173	V1	TVR	S1	1	Cervix	7	LC	NC	UIC3	S1	3.7	6.8	5.25	1.13347132618444	133	4.37343583746181	-35.0262978796519	-12.0657597329774	0.0621475520433193	713	0.52776	0.274492141777202	3.16576242644448	3.27086467639515
C173	V1	TVR	S1	1	Cervix	8	LC	NC	UIC3	S1	3.7	6.8	5.25	1.0794606617049	116	3.44889585901136	-32.8276986845419	-14.7209954247323	0.0337210009575245	627	0.552722419928826	0.278107093779596	3.45292452801554	3.64176331716808
C173	V1	TVR	S1	1	Cervix	9	LC	NC	UIC3	S1	3.7	6.8	5.25	1.09389043229249	120	3.33586807397834	-30.4005291804701	-12.8872217920838	0.0514372593599326	645	0.522203389830507	0.306324288745244	3.64039265916146	3.55867301339525
C173	V1	TVR	S1	1	Cervix	10	LC	NC	UIC3	S1	3.7	6.8	5.25	1.01979225519996	149	2.78273767882966	-28.5199967353315	-13.9106239214758	0.0406384942398286	775	0.518327922077922	0.285261191851982	4.85282813416415	8.61757004650521
C175	V2	TVO	S2	1	Cervix	1	LC	NC	UIC3	S2	3.7	6.8	5.25	1.14005302131738	166	3.91822944967444	-32.4209839505798	-11.8502793397889	0.0653088544403994	837	0.477994616419919	0.253362593420108	2.20611763464648	3.32866251020582
C175	V2	TVO	S2	1	Cervix	2	LC	NC	UIC3	S2	3.7	6.8	5.25	0.90691808724057	145	2.83268887173937	-32.859987727283	-17.9883711506514	0.0158914265500118	758	0.463566333808844	0.265755752969521	2.38062983753704	2.11528612075255
C175	V2	TVO	S2	1	Cervix	3	LC	NC	UIC3	S2	3.7	6.8	5.25	1.06001494190216	172	3.12759538638974	-31.1067252079371	-14.6868494293909	0.0339871741670423	896	0.441154791154791	0.264202749534132	2.68123669456987	2.77420016174904
C175	V2	TVO	S2	1	Cervix	4	LC	NC	UIC3	S2	3.7	6.8	5.25	1.11728596162788	161	3.29986992245771	-30.3120737143257	-12.9877566214227	0.0502602145138781	804	0.480930537352555	0.237358161316209	1.9782701999153	1.90719233186813
C175	V2	TVO	S2	1	Cervix	5	LC	NC	UIC3	S2	3.7	6.8	5.25	1.03791565255016	168	2.93420728725317	-30.8302085232041	-15.425620265125	0.0286706786791265	840	0.446987179487179	0.242672380593032	2.1819445402509	3.9830065790758
C175	V2	TVO	S2	1	Cervix	6	LC	NC	UIC3	S2	3.7	6.8	5.25	0.969770352590244	150	2.84358761205486	-31.5335026557129	-16.6046676924249	0.0218541153361848	774	0.43551867219917	0.262966457994869	2.34289411665309	2.56803009793163
C175	V2	TVO	S2	1	Cervix	7	LC	NC	UIC3	S2	3.7	6.8	5.25	0.959242201053373	162	3.1955626030401	-33.6039480561031	-16.8272443901426	0.0207623047327557	821	0.4525520110957	0.254895142655606	2.5518166725813	4.39199127424645
C175	V2	TVO	S2	1	Cervix	8	LC	NC	UIC3	S2	3.7	6.8	5.25	1.22127680034923	164	3.76267406985338	-31.1546613774097	-11.4006225106794	0.0724332128039019	824	0.510387275242047	0.275080677067707	2.85758557477036	3.82065385838901
C175	V2	TVO	S2	1	Cervix	9	LC	NC	UIC3	S2	3.7	6.8	5.25	1.10263242794227	172	3.37105634160358	-31.9283646913658	-14.230318897947	0.0377544467207764	859	0.460115979381443	0.279966563814337	2.55220942347614	2.58837894191894
C175	V2	TVO	S2	1	Cervix	10	LC	NC	UIC3	S2	3.7	6.8	5.25	1.34964555368015	150	4.91483819221376	-33.075648822144	-7.27274831302179	0.187380834478627	759	0.527525035765379	0.276576021331841	3.55454671707389	7.27831206267822
C175	V2	TVO	S2	2	Cervix	1	LC	NC	UIC3	S2	3.7	6.8	5.25	1.23296414325216	118	3.49860365872969	-29.2724390441749	-10.904769835844	0.0811938278295796	644	0.461431064572425	0.270235673261758	3.43577480713397	5.07380646265322
C175	V2	TVO	S2	2	Cervix	2	LC	NC	UIC3	S2	3.7	6.8	5.25	1.21819190537652	112	3.8122919177184	-31.8365787323538	-11.8220461643322	0.0657348056985186	604	0.410604982206406	0.276164829446585	2.57807231982117	2.27466257109344
C175	V2	TVO	S2	2	Cervix	3	LC	NC	UIC3	S2	3.7	6.8	5.25	1.14575856072148	86	3.9253020341011	-33.937459740566	-13.3296240615353	0.046455548681307	492	0.429357798165138	0.267219915388857	3.11904302824109	2.96685443103994
C175	V2	TVO	S2	2	Cervix	4	LC	NC	UIC3	S2	3.7	6.8	5.25	1.57773692482044	84	5.71076725284785	-35.7900041469099	-5.80847606945875	0.262513953793461	487	0.486521739130434	0.266496820022184	2.4584734673839	2.36620324226373
C175	V2	TVO	S2	2	Cervix	5	LC	NC	UIC3	S2	3.7	6.8	5.25	1.11469479215576	63	3.54885389109398	-34.1154628454558	-15.4839799172124	0.0282879846896238	387	0.434403409090909	0.236854233581655	2.83715212465663	4.846390935317
C175	V2	TVO	S2	2	Cervix	6	LC	NC	UIC3	S2	3.7	6.8	5.25	0.929848325577342	69	3.28477324479072	-35.7175714103557	-18.4725118752044	0.0142150637754429	403	0.444417989417989	0.259450152920727	2.66446646101536	2.56003362241976
C175	V2	TVO	S2	2	Cervix	7	LC	NC	UIC3	S2	3.7	6.8	5.25	1.12245952586776	69	4.24477680574448	-36.0568301464412	-13.7717519162827	0.0419589690038374	427	0.488349753694581	0.252493707707812	2.03167874841689	2.61395511359463
C175	V2	TVO	S2	2	Cervix	8	LC	NC	UIC3	S2	3.7	6.8	5.25	1.07069682178427	85	4.07472901814128	-36.3709187919657	-14.9785914467239	0.031779045977007	468	0.441945701357466	0.2417290639448	2.83141587244938	5.46441843007805
C175	V2	TVO	S2	2	Cervix	9	LC	NC	UIC3	S2	3.7	6.8	5.25	1.05948937063801	79	2.92032157863185	-29.8699599192837	-14.5382716314665	0.0351700379429975	465	0.474524886877828	0.245908700432498	2.3429362818978	4.80266883097442
C175	V2	TVO	S2	2	Cervix	10	LC	NC	UIC3	S2	3.7	6.8	5.25	1.3389651769415	105	4.54726782345611	-32.8296204480276	-8.95646437488303	0.127160891062293	571	0.486778398510242	0.269166508658212	2.56247911646378	3.95950793227449
C177	V2	TVB	S2	1	Cervix	1	LC	NC	UIC3	S2	3.7	6.8	5.25	1.27591406113917	111	4.50130022303386	-33.0228543482101	-9.39102817728233	0.115052797314955	596	0.550945674044266	0.327936656492946	3.31560933303065	5.42283106313229
C177	V2	TVB	S2	1	Cervix	2	LC	NC	UIC3	S2	3.7	6.8	5.25	1.22197737520066	104	4.49744313477927	-34.5448370826527	-10.9332606250616	0.0806629196406193	568	0.578657314629259	0.304653336471631	4.03666286496701	7.94623115688606
C177	V2	TVB	S2	1	Cervix	3	LC	NC	UIC3	S2	3.7	6.8	5.25	1.36727451420532	100	4.38023366674586	-31.4728202116287	-8.47659346121293	0.14201710451329	549	0.549729166666667	0.299291664783548	3.93463903786254	3.20503573319287
C177	V2	TVB	S2	1	Cervix	4	LC	NC	UIC3	S2	3.7	6.8	5.25	1.69771049840536	78	6.34241999015888	-34.5505318861026	-1.25282693776843	0.749406242169674	446	0.586977491961415	0.288149596241839	4.71749364512473	4.81940020075002
C177	V2	TVB	S2	1	Cervix	5	LC	NC	UIC3	S2	3.7	6.8	5.25	1.37963088663001	98	4.22528382373067	-30.9534594413693	-8.77071936678328	0.132717460589147	545	0.597629796839729	0.308393191197711	4.75012137951174	7.41296331905356
C177	V2	TVB	S2	1	Cervix	6	LC	NC	UIC3	S2	3.7	6.8	5.25	1.34071055149654	99	4.15240948096326	-30.260451375884	-8.46030160082688	0.142550859407132	559	0.529027149321267	0.279991422261745	3.83272964587915	3.77972854404322
C177	V2	TVB	S2	1	Cervix	7	LC	NC	UIC3	S2	3.7	6.8	5.25	1.43852205742575	97	4.77003251115371	-31.66920343455	-6.62653275099308	0.217443647697915	552	0.554989775051126	0.332491294563948	3.99865167815171	6.55400226885793
C177	V2	TVB	S2	1	Cervix	8	LC	NC	UIC3	S2	3.7	6.8	5.25	1.52424996193817	97	4.58069003118044	-29.0482129389221	-4.99959027522479	0.316257601178866	552	0.539794050343249	0.310321235841284	3.01567133649225	3.23552209101109
C177	V2	TVB	S2	1	Cervix	9	LC	NC	UIC3	S2	3.7	6.8	5.25	1.47186479175279	75	5.70270523424638	-36.0062438053828	-6.06704132558933	0.247340860541914	418	0.605911602209945	0.292075148619654	3.30106351677059	2.92112566208496
C177	V2	TVB	S2	1	Cervix	10	LC	NC	UIC3	S2	3.7	6.8	5.25	1.31888146211338	98	4.56967391191172	-33.4230926391719	-9.43230460163535	0.113964486980934	543	0.530890410958904	0.334079399501073	4.91002037085944	8.70907951989354
C177	V2	TVB	S2	2	Cervix	1	LC	NC	UIC3	S2	3.7	6.8	5.25	1.32092695231136	104	4.67467919465291	-35.446726511015	-10.9046607390872	0.0811958674812253	566	0.536164658634538	0.281879201612667	3.63493558257635	6.07354597375932
C177	V2	TVB	S2	2	Cervix	2	LC	NC	UIC3	S2	3.7	6.8	5.25	1.21446026233811	82	5.12665287046023	-39.0502702944932	-12.135342724577	0.0611597536677582	462	0.561744791666667	0.261944580816778	4.78844314310499	9.66124930872224
C177	V2	TVB	S2	2	Cervix	3	LC	NC	UIC3	S2	3.7	6.8	5.25	1.41319645287024	78	5.32293444050396	-37.2506885204309	-9.30528270778513	0.117346929199676	448	0.593451086956522	0.316124855130869	5.2999121112557	9.17761534143597
C177	V2	TVB	S2	2	Cervix	4	LC	NC	UIC3	S2	3.7	6.8	5.25	1.50326984620274	89	6.47903075066951	-42.0082898662029	-7.99337842518791	0.158731148090019	497	0.599945205479452	0.3195566937271	4.57154162635376	8.14441650848011
C177	V2	TVB	S2	2	Cervix	5	LC	NC	UIC3	S2	3.7	6.8	5.25	1.14231264941146	82	3.94538654793855	-34.7510070758906	-14.0377276992132	0.0394663742682363	470	0.506778350515464	0.319007962194559	3.98895252118017	7.14656012212893
C177	V2	TVB	S2	2	Cervix	6	LC	NC	UIC3	S2	3.7	6.8	5.25	1.04904616729606	97	3.48288337674995	-33.9450010234168	-15.6598632954795	0.0271652477657351	544	0.565787139689579	0.324780936651188	3.81168883129336	5.72550572310665
C177	V2	TVB	S2	2	Cervix	7	LC	NC	UIC3	S2	3.7	6.8	5.25	1.15641551216124	120	3.71184559967386	-33.2738909015328	-13.7867015032451	0.0418147832255629	625	0.512437275985663	0.300426044886968	2.68250954716892	3.45775093474841
C177	V2	TVB	S2	2	Cervix	8	LC	NC	UIC3	S2	3.7	6.8	5.25	1.37222814119291	110	4.08158474994779	-31.5661389128745	-10.1378189756486	0.0968764246957441	581	0.494946004319654	0.298218279285159	3.40257771812661	8.66895194825713
C177	V2	TVB	S2	2	Cervix	9	LC	NC	UIC3	S2	3.7	6.8	5.25	1.31805237779258	72	6.29774793182197	-43.3202852558351	-10.2571086137698	0.0942516883648827	414	0.46792243767313	0.292706441053219	2.83589698004108	2.95230151580017
C177	V2	TVB	S2	2	Cervix	10	LC	NC	UIC3	S2	3.7	6.8	5.25	1.45323335458681	78	4.9003453488659	-33.7900658342011	-8.06325275265514	0.156197732405743	457	0.522391304347826	0.292194066245788	4.81775247052801	8.18850890311766
C181	V2	TVB	S2	1	Cervix	1	LC	NC	UIC3	S2	3.7	6.8	5.25	1.07288620561777	151	3.64285076889851	-31.2134933802205	-12.0885268435034	0.0618226071074418	775	0.478653061224489	0.253696289413966	2.55376067742611	4.42619249437899
C181	V2	TVB	S2	1	Cervix	2	LC	NC	UIC3	S2	3.7	6.8	5.25	1.17525266072123	153	4.29214611030981	-31.7401970150286	-9.20642993590211	0.120048574211189	799	0.459512195121951	0.263894803447561	2.54236810541239	3.29497556303599
C181	V2	TVB	S2	1	Cervix	3	LC	NC	UIC3	S2	3.7	6.8	5.25	1.0740622099506	155	3.83786743905081	-32.2880105729294	-12.1392065179126	0.0611053657878457	800	0.47242343541944	0.266047588092899	2.46708919587886	3.49797064097561
C181	V2	TVB	S2	1	Cervix	4	LC	NC	UIC3	S2	3.7	6.8	5.25	1.35389220665265	144	3.54854718532556	-25.7943394618862	-7.16446673892698	0.19211148369264	745	0.503393148450244	0.275577653110981	3.95350082417066	5.47948610005255
C181	V2	TVB	S2	1	Cervix	5	LC	NC	UIC3	S2	3.7	6.8	5.25	1.34518199742165	140	3.798081224056	-29.0518140065354	-9.11188758024139	0.122690586342911	731	0.557784810126582	0.29973971469866	3.83286670620892	4.85313585260315
C181	V2	TVB	S2	1	Cervix	6	LC	NC	UIC3	S2	3.7	6.8	5.25	1.48103822663215	149	4.92030069554262	-30.9887413432871	-5.15716269168836	0.304988687385279	768	0.531169036334913	0.258044419298061	3.5718559465321	5.47829296905502
C181	V2	TVB	S2	1	Cervix	7	LC	NC	UIC3	S2	3.7	6.8	5.25	1.34942294335803	157	4.01609503021868	-29.1569504537349	-8.07245154508681	0.155867240083882	818	0.514555873925502	0.308980626771502	3.78326462975599	5.00620784627058
C181	V2	TVB	S2	1	Cervix	8	LC	NC	UIC3	S2	3.7	6.8	5.25	1.06869792176033	162	2.43237210221038	-27.3676090839775	-14.597655547373	0.0346924079995954	836	0.550463483146068	0.279793341082075	3.93119569018032	5.32900047211372
C181	V2	TVB	S2	1	Cervix	9	LC	NC	UIC3	S2	3.7	6.8	5.25	1.18587628361944	175	3.06410348432586	-27.1781391020031	-11.0915958092924	0.0777750715063096	878	0.554027027027028	0.300858490779693	3.54747567483764	4.92072172866655
C181	V2	TVB	S2	1	Cervix	10	LC	NC	UIC3	S2	3.7	6.8	5.25	1.35427013510681	158	3.65001833481502	-26.3152924002464	-7.15269614246755	0.192632865830202	813	0.532944606413994	0.311099889830611	3.54567488335059	5.42155288540073
C181	V2	TVB	S2	2	Cervix	1	LC	NC	UIC3	S2	3.7	6.8	5.25	1.47713424120036	179	5.24297811707933	-31.9491556261484	-4.42352051148187	0.361117012496844	911	0.542946979038225	0.266351333745067	3.05674864529396	4.25628814150856
C181	V2	TVB	S2	2	Cervix	2	LC	NC	UIC3	S2	3.7	6.8	5.25	1.21613261162031	166	3.41220995153307	-26.5334560843422	-8.61935383879359	0.137424642584247	846	0.46991341991342	0.267159633832852	3.38166820283661	4.52019226438056
C181	V2	TVB	S2	2	Cervix	3	LC	NC	UIC3	S2	3.7	6.8	5.25	0.937956379046906	179	2.15804464533668	-27.8338278673493	-16.5040934793318	0.0223661200719066	886	0.460224274406333	0.258320614979364	2.95815840651395	4.63178649861907
C181	V2	TVB	S2	2	Cervix	4	LC	NC	UIC3	S2	3.7	6.8	5.25	1.21229108839214	181	3.22813599768495	-27.6044335054428	-10.6567195175968	0.0859662630213816	910	0.49190243902439	0.245589252257351	2.81753175823675	4.06742349253947
C181	V2	TVB	S2	2	Cervix	5	LC	NC	UIC3	S2	3.7	6.8	5.25	1.24079273191626	230	3.64466913673519	-28.6308530784732	-9.49634011061346	0.112296440097883	1149	0.431923076923078	0.252706150126954	2.65427324550074	2.38477437222617
C181	V2	TVB	S2	2	Cervix	6	LC	NC	UIC3	S2	3.7	6.8	5.25	1.04908836838515	170	2.50031680460042	-28.1812253393221	-15.0545621151699	0.0312279725171794	866	0.525073825503356	0.265231743211452	3.48358732917858	3.6713876020985
C181	V2	TVB	S2	2	Cervix	7	LC	NC	UIC3	S2	3.7	6.8	5.25	1.13854109462599	228	3.59067513304371	-27.8288675724247	-8.9778231239452	0.126537044818089	1138	0.470761179828735	0.259330256542166	2.65901347244707	4.39667417432321
C181	V2	TVB	S2	2	Cervix	8	LC	NC	UIC3	S2	3.7	6.8	5.25	1.15788647497893	171	3.65604784772116	-29.1180436154097	-9.92379241487363	0.101770230583884	886	0.471675324675325	0.280141007665376	2.92060569366419	3.59811446847574
C181	V2	TVB	S2	2	Cervix	9	LC	NC	UIC3	S2	3.7	6.8	5.25	0.798411392246313	204	1.93220337136066	-29.1161683968345	-18.9721006971911	0.0126703884660732	1033	0.438987898789879	0.247126367438514	2.64373449743805	2.70927152075455
C181	V2	TVB	S2	2	Cervix	10	LC	NC	UIC3	S2	3.7	6.8	5.25	1.03852691684257	199	3.30035669293085	-30.9764083094146	-13.6495356715277	0.0431565215407372	980	0.43658810325477	0.251045516786813	2.42383242005511	2.18560208963495
C182	V1	TVG	S3	1	Cervix	1	LC	NC	UIC3	S3	3.7	6.8	5.25	1.12106822870549	69	3.44108268924946	-34.4960897845127	-16.430405665953	0.0227488492831054	412	0.454519480519481	0.236457889705326	2.57022699853554	2.26575345130003
C182	V1	TVG	S3	1	Cervix	2	LC	NC	UIC3	S3	3.7	6.8	5.25	1.21210989987154	69	5.44150158880591	-44.1269279072477	-15.5590445660167	0.0278032486306829	399	0.521331360946746	0.264181738135539	3.17520402968513	4.96530450304203
C182	V1	TVG	S3	1	Cervix	3	LC	NC	UIC3	S3	3.7	6.8	5.25	1.16893616500959	97	3.46749519689229	-34.1376659870095	-15.933316203325	0.0255075284470295	522	0.481466666666666	0.259268424249691	3.44145810285645	5.1672799178532
C182	V1	TVG	S3	1	Cervix	4	LC	NC	UIC3	S3	3.7	6.8	5.25	1.08036913714806	74	4.72648966120907	-43.540204536996	-18.7261338156484	0.0134086982788002	438	0.508036175710595	0.264517879419307	3.64478277563545	4.25219377263394
C182	V1	TVG	S3	1	Cervix	5	LC	NC	UIC3	S3	3.7	6.8	5.25	1.09810473662119	96	3.58922555074855	-34.7317732265295	-15.8883390850996	0.0257730663315299	537	0.445283400809717	0.233239425184115	2.65845389048911	4.90167218340991
C182	V1	TVG	S3	1	Cervix	6	LC	NC	UIC3	S3	3.7	6.8	5.25	1.2639134230577	86	4.06246892601436	-35.4195387884776	-14.0915769269022	0.0389800424116791	487	0.430825471698113	0.234268698070737	2.82610544099509	2.20588962321703
C182	V1	TVG	S3	1	Cervix	7	LC	NC	UIC3	S3	3.7	6.8	5.25	1.14181061897808	95	3.44464933130503	-33.5209099500592	-15.4365009607078	0.0285989378484686	526	0.489233870967742	0.310141410793244	2.71370378890902	2.50390865451726
C182	V1	TVG	S3	1	Cervix	8	LC	NC	UIC3	S3	3.7	6.8	5.25	1.1670875603223	91	4.24783265917638	-37.2497879076349	-14.9486664469589	0.0319987751943721	510	0.494611872146119	0.265151759223601	3.3956367100265	7.0755497214339
C182	V1	TVG	S3	1	Cervix	9	LC	NC	UIC3	S3	3.7	6.8	5.25	1.29520685770133	96	3.67799261040108	-31.6549440434169	-12.3454828388112	0.0582708986923851	539	0.506369426751592	0.272239302272074	3.55993700225401	5.25721806319277
C182	V1	TVG	S3	1	Cervix	10	LC	NC	UIC3	S3	3.7	6.8	5.25	1.14313042978512	96	4.06013360760518	-36.6716698491794	-15.3559684092522	0.0291342041482534	538	0.452920892494929	0.269586381147147	3.51108694902677	5.13023386734188
C182	V1	TVG	S2	1	Cervix	1	LC	NC	UIC3	S2	3.7	6.8	5.25	1.55406413501488	80	4.0188255323292	-28.441227651867	-7.34239360713869	0.184399882203549	461	0.450537084398977	0.258676053287308	2.89990078783459	3.19170214545342
C182	V1	TVG	S2	1	Cervix	2	LC	NC	UIC3	S2	3.7	6.8	5.25	1.31648695488095	82	3.5900039995108	-30.4609581610963	-11.6134371636646	0.0689693739201638	480	0.405750577367205	0.256681010883247	3.04649366345207	2.6593216729796
C182	V1	TVG	S2	1	Cervix	3	LC	NC	UIC3	S2	3.7	6.8	5.25	1.17060331952644	83	2.86099048523196	-28.7931294695301	-13.7729294220623	0.0419475941802324	483	0.448578199052133	0.259863598970514	2.85248785214578	2.62557465383652
C182	V1	TVG	S2	1	Cervix	4	LC	NC	UIC3	S2	3.7	6.8	5.25	1.30432949369997	69	3.56517260473343	-28.3632471266158	-9.64609095176532	0.108490298676399	418	0.414031830238726	0.240743924704267	3.19631098566902	5.16140875325715
C182	V1	TVG	S2	1	Cervix	5	LC	NC	UIC3	S2	3.7	6.8	5.25	1.15939793857668	59	3.35636121952731	-29.9419837845989	-12.3210873820805	0.0585991426210935	369	0.455	0.272049801001442	2.73504105205844	2.47897506019434
C182	V1	TVG	S2	1	Cervix	6	LC	NC	UIC3	S2	3.7	6.8	5.25	1.04502019515857	57	2.55651218469533	-27.8671078539083	-14.4454188842578	0.0359300739929544	359	0.403910256410257	0.250600753991082	2.14582001673349	2.45370890683769
C182	V1	TVG	S2	1	Cervix	7	LC	NC	UIC3	S2	3.7	6.8	5.25	1.24677385241568	69	3.72669806364235	-30.1373305937326	-10.5721657596103	0.0876563583388961	431	0.442577319587629	0.245660122557608	2.54472142893676	2.33184886727783
C182	V1	TVG	S2	1	Cervix	8	LC	NC	UIC3	S2	3.7	6.8	5.25	1.14703873381728	71	3.24240513062392	-30.2676036761183	-13.2449767403427	0.0473698845172858	425	0.454884910485933	0.296026548623044	2.76616994942475	2.56324834856399
C182	V1	TVG	S2	1	Cervix	9	LC	NC	UIC3	S2	3.7	6.8	5.25	1.07020702360704	90	2.79462120928162	-29.477720646814	-14.8059592980855	0.0330677061877231	515	0.432452025586354	0.249427036462217	2.99972941908494	5.51102194754561
C182	V1	TVG	S2	1	Cervix	10	LC	NC	UIC3	S2	3.7	6.8	5.25	1.21468732998134	91	3.04669736961642	-27.8677203032411	-11.8725591127549	0.0649746709403114	511	0.457685589519651	0.28223377000235	2.81020486894479	3.49102300305891
C184	V1	TVB	S1	1	Cervix	1	LC	NC	UIC3	S1	3.7	6.8	5.25	1.35554213168385	110	4.90115309827588	-40.5061574154841	-14.7751036495357	0.0333034813942557	605	0.465273722627737	0.246476667471902	3.81445129482306	8.07919054899441
C184	V1	TVB	S1	1	Cervix	2	LC	NC	UIC3	S1	3.7	6.8	5.25	1.08948101858728	137	3.58753581030039	-38.8098050269124	-19.9752420228354	0.0100571701502598	710	0.492996845425867	0.246416676596859	3.85911666216832	7.04545064124051
C184	V1	TVB	S1	1	Cervix	3	LC	NC	UIC3	S1	3.7	6.8	5.25	0.874019927933611	118	2.54464250901634	-36.6457615637799	-23.2863883914441	0.00469203411194948	634	0.518104347826087	0.290022328045679	3.30483262874031	5.25158616600619
C184	V1	TVB	S1	1	Cervix	4	LC	NC	UIC3	S1	3.7	6.8	5.25	1.00547951741258	128	2.87901320145582	-35.9903175180885	-20.8754982104455	0.00817429259373412	677	0.514899999999999	0.284707605625787	4.0531493508255	7.07609189602808
C184	V1	TVB	S1	1	Cervix	5	LC	NC	UIC3	S1	3.7	6.8	5.25	0.883879470580213	118	2.44095427394212	-35.4312065875057	-22.6161966493096	0.00547495224061911	638	0.493362068965518	0.250832616833537	3.42430052392583	6.51671195544678
C184	V1	TVB	S1	1	Cervix	6	LC	NC	UIC3	S1	3.7	6.8	5.25	0.510963795134864	17	0.774636206383613	-32.3148223621139	-28.2479822786	0.00149693096497909	181	0.459872611464968	0.289116663661225	2.78379546404131	8.0303456078419
C184	V1	TVB	S1	1	Cervix	7	LC	NC	UIC3	S1	3.7	6.8	5.25	1.02432078988902	122	3.17395290823844	-36.0279109197903	-19.3646581515385	0.0115753514216866	669	0.491934369602763	0.237028291370698	3.05559064668111	4.50574898615852
C184	V1	TVB	S1	1	Cervix	8	LC	NC	UIC3	S1	3.7	6.8	5.25	0.929667090175152	145	2.92074291293357	-36.7405077190382	-21.4066074261369	0.00723334629550711	747	0.43351598173516	0.250801696523271	2.81104537394471	2.54724675007037
C184	V1	TVB	S1	1	Cervix	9	LC	NC	UIC3	S1	3.7	6.8	5.25	1.00207903414181	119	2.97473570484361	-35.2744674419828	-19.6571049915538	0.0108215507585013	624	0.481343537414966	0.264785724193543	2.75314438457837	3.36301329410482
C184	V1	TVB	S1	1	Cervix	10	LC	NC	UIC3	S1	3.7	6.8	5.25	0.660450129889012	148	1.81084383139121	-35.4755691743636	-25.9686390595597	0.00253009072199764	760	0.448904899135447	0.260491730925812	3.04872606643677	4.09239073599281
C184	V1	TVB	S2	1	Cervix	1	LC	NC	UIC3	S2	3.7	6.8	5.25	1.24714224398763	114	3.07703657340882	-34.0295379675396	-17.8750959571433	0.0163113686894414	650	0.526888888888889	0.281157519887599	3.4506106564638	5.66966678615783
C184	V1	TVB	S2	1	Cervix	2	LC	NC	UIC3	S2	3.7	6.8	5.25	1.06176516596551	138	3.11610593976486	-36.1358301789557	-19.7762739951902	0.0105286478579922	757	0.50352033660589	0.289936219146419	2.51741891012681	3.77616989205176
C184	V1	TVB	S2	1	Cervix	3	LC	NC	UIC3	S2	3.7	6.8	5.25	1.04069525976703	134	3.19923692585508	-37.568368089394	-20.7723742286548	0.00837071541431644	732	0.519314194577353	0.251289343250801	3.42085478778747	6.62336841885624
C184	V1	TVB	S2	1	Cervix	4	LC	NC	UIC3	S2	3.7	6.8	5.25	1.39511423957354	104	3.80391508785866	-36.0820502401609	-16.1114960289029	0.0244821975002818	638	0.49582651391162	0.265531504137085	3.45653975295511	5.16535875466629
C184	V1	TVB	S2	1	Cervix	5	LC	NC	UIC3	S2	3.7	6.8	5.25	1.22054404292212	138	4.03097505580801	-38.3720485492417	-17.2094295062497	0.0190132802394721	765	0.484008379888268	0.251018612827064	2.29558260937238	2.12371637183192
C184	V1	TVB	S2	1	Cervix	6	LC	NC	UIC3	S2	3.7	6.8	5.25	1.00816156663985	122	2.62754005047744	-35.6264825625843	-21.8318972975777	0.00655858679439342	694	0.516036866359447	0.290049797091166	3.17621694424046	3.54752279876591
C184	V1	TVB	S2	1	Cervix	7	LC	NC	UIC3	S2	3.7	6.8	5.25	1.37073838505614	155	3.82793143625908	-35.9869272765185	-15.8902872361584	0.0257615076844099	839	0.532807244501941	0.267122956589445	2.83466539255672	4.38411156164848
C184	V1	TVB	S2	1	Cervix	8	LC	NC	UIC3	S2	3.7	6.8	5.25	1.34226874806986	130	3.32512141638085	-34.5092583809447	-17.0523709449452	0.0197134622475674	743	0.58627300613497	0.277158179630255	3.92417791361726	7.99143655367569
C184	V1	TVB	S2	1	Cervix	9	LC	NC	UIC3	S2	3.7	6.8	5.25	1.17115464173066	145	2.98997344560045	-34.1153877128487	-18.4180271234464	0.0143945233208825	834	0.481750321750321	0.277802077532671	3.13886819314208	3.97690233592131
C184	V1	TVB	S2	1	Cervix	10	LC	NC	UIC3	S2	3.7	6.8	5.25	1.00843660685681	139	3.25204355203202	-38.6814361539431	-21.608207505775	0.00690524750179328	790	0.532266483516484	0.279049675122489	3.72595684995143	6.57434722795298
C184	V2	TVR	S3	1	Cervix	1	LC	NC	UIC3	S3	3.7	6.8	5.25	0.681222875002444	194	2.24160634631981	-34.8984446192184	-23.1300113010395	0.00486405939983491	985	0.420721649484536	0.243176635393708	1.82021179795661	1.94228942343655
C184	V2	TVR	S3	1	Cervix	2	LC	NC	UIC3	S3	3.7	6.8	5.25	0.71614224042015	199	2.44585281439155	-34.209590583287	-21.3688633077313	0.00729648458393834	1007	0.413614830072091	0.250154615994895	1.72553705333737	2.39365050699778
C184	V2	TVR	S3	1	Cervix	3	LC	NC	UIC3	S3	3.7	6.8	5.25	0.784719669369606	140	2.22413096545708	-32.3287901055582	-20.6521025369085	0.00860577022733155	767	0.420601307189543	0.239960520854931	1.42728346821091	1.52212365546684
C184	V2	TVR	S3	1	Cervix	4	LC	NC	UIC3	S3	3.7	6.8	5.25	0.8541676110935	239	2.78053691456486	-33.2010722405441	-18.6032534390786	0.0137935056177165	1200	0.418384013900956	0.242807481916553	1.69076490354618	3.27472413736668
C184	V2	TVR	S3	1	Cervix	5	LC	NC	UIC3	S3	3.7	6.8	5.25	0.733780392629671	207	2.14736950431925	-33.9151213110753	-22.6414314133992	0.00544323216999882	1041	0.427297297297297	0.249013087483729	1.77359520074032	2.41408664277985
C184	V2	TVR	S3	1	Cervix	6	LC	NC	UIC3	S3	3.7	6.8	5.25	0.717691581201581	218	2.40524053567476	-33.9183004250527	-21.2907876127603	0.0074288440022069	1079	0.396871945259042	0.250270284860543	1.73365913214306	1.99523195978585
C184	V2	TVR	S3	1	Cervix	7	LC	NC	UIC3	S3	3.7	6.8	5.25	0.694859490159069	218	2.35086316251632	-34.1019610111454	-21.7599294079347	0.00666817607861485	1068	0.419039215686275	0.233059731613754	1.46123308244091	1.63485921743712
C184	V2	TVR	S3	1	Cervix	8	LC	NC	UIC3	S3	3.7	6.8	5.25	0.741092909039148	250	2.20563487748921	-31.7702625255105	-20.1906794186922	0.00957044337714537	1223	0.401194539249148	0.244861674548561	1.96173462696742	2.65674490170496
C184	V2	TVR	S3	1	Cervix	9	LC	NC	UIC3	S3	3.7	6.8	5.25	0.679606169892158	223	2.45840060431226	-35.8091989721047	-22.9025957994654	0.00512554935813184	1143	0.458791208791209	0.258508030492578	2.37558777313862	4.47953568249148
C184	V2	TVR	S3	1	Cervix	10	LC	NC	UIC3	S3	3.7	6.8	5.25	0.923509033250814	206	3.22769407807389	-36.6205272593841	-19.6751333494962	0.0107767216341749	1048	0.430689990281827	0.244123960081941	1.65234536718498	2.58513305140729
C184	V2	TVR	S3	2	Cervix	1	LC	NC	UIC3	S3	3.7	6.8	5.25	0.978002206637511	161	2.9834644205675	-33.7032755612215	-18.0400873532421	0.0157033121864493	858	0.431344221105528	0.233120104773443	2.0064380209133	3.11631368534752
C184	V2	TVR	S3	2	Cervix	2	LC	NC	UIC3	S3	3.7	6.8	5.25	0.817880139307	129	2.64479906042941	-34.9798834751213	-21.0946884078669	0.00777197078150135	707	0.41887573964497	0.234328498645022	1.6858303104912	2.91698981479129
C184	V2	TVR	S3	2	Cervix	3	LC	NC	UIC3	S3	3.7	6.8	5.25	1.01996457704787	145	3.5914723858586	-36.3171172285579	-17.4618872028003	0.0179395390462394	770	0.405075034106412	0.234170786984512	1.76495695803272	2.15352946069643
C184	V2	TVR	S3	2	Cervix	4	LC	NC	UIC3	S3	3.7	6.8	5.25	0.654692310314392	124	2.48524482508264	-37.6495418393648	-24.602006507681	0.00346576689665694	700	0.405668135095448	0.236476963803253	1.86807803355056	2.16816152859653
C184	V2	TVR	S3	2	Cervix	5	LC	NC	UIC3	S3	3.7	6.8	5.25	0.723063334313243	135	2.38864695686369	-35.1550837938569	-22.6146872703225	0.00547685537648771	743	0.385662482566248	0.226509863637576	1.72646819780853	1.8638997993986
C184	V2	TVR	S3	2	Cervix	6	LC	NC	UIC3	S3	3.7	6.8	5.25	0.722055699408347	127	2.3223662368127	-34.8362631618826	-22.6438404186159	0.00544021367929192	704	0.403456425406204	0.23626629734511	1.81041319118952	2.66097137316746
C184	V2	TVR	S3	2	Cervix	7	LC	NC	UIC3	S3	3.7	6.8	5.25	0.637520716493603	114	2.2465563249846	-35.8481375365389	-24.0537168303698	0.00393213406864729	631	0.369724025974026	0.237605442864267	1.71793347292096	2.12163408643443
C184	V2	TVR	S3	2	Cervix	8	LC	NC	UIC3	S3	3.7	6.8	5.25	0.672142225058019	133	2.18666445372274	-35.5975275873571	-24.1175392053127	0.00387477134606377	715	0.426680972818312	0.235100112361288	1.82597575855222	2.59338549707413
C184	V2	TVR	S3	2	Cervix	9	LC	NC	UIC3	S3	3.7	6.8	5.25	0.80443010554711	142	2.95767955766801	-36.5417934577643	-21.0139757800073	0.00791776161430336	772	0.392296395193592	0.247847013254077	1.84503344676656	2.07153246320156
C184	V2	TVR	S3	2	Cervix	10	LC	NC	UIC3	S3	3.7	6.8	5.25	0.761402772340072	141	2.45800080386916	-34.4487966186836	-21.5442923983705	0.00700762349682573	733	0.436047156726769	0.264939286537373	1.67990454133285	2.6476291901751
C187	V2	TVB	S1	1	Cervix	1	LC	NC	UIC3	S1	3.7	6.8	5.25	1.17733900882808	259	1.94194373671557	-25.4798725850441	-15.2846679672874	0.0296164638454866	1219	0.483483146067416	0.2722560862	2.36321905180284	2.72604676053183
C187	V2	TVB	S1	1	Cervix	2	LC	NC	UIC3	S1	3.7	6.8	5.25	1.19351777429541	302	3.13196841113056	-27.1362501429388	-10.6934159845033	0.0852429363845902	1401	0.485319672131148	0.283160377320966	2.660825787946	4.22518613850095
C187	V2	TVB	S1	1	Cervix	3	LC	NC	UIC3	S1	3.7	6.8	5.25	1.3261848770707	298	4.60318673512893	-28.8588705224726	-4.69214016304575	0.339457949627726	1401	0.514267782426778	0.281901348779269	2.99960671977458	6.09534058888386
C187	V2	TVB	S1	1	Cervix	4	LC	NC	UIC3	S1	3.7	6.8	5.25	1.33188724156464	292	2.85734308729677	-22.891567801108	-7.89051659279994	0.162535540840755	1359	0.533675357443229	0.283824349769119	2.46499134801682	3.70223063555506
C187	V2	TVB	S1	1	Cervix	5	LC	NC	UIC3	S1	3.7	6.8	5.25	1.04782196563715	249	1.16683100085567	-22.6862321468086	-16.5603693923163	0.0220781693756418	1184	0.443393881453155	0.277140649212238	2.08246272915785	3.15891753811184
C187	V2	TVB	S1	1	Cervix	6	LC	NC	UIC3	S1	3.7	6.8	5.25	1.19273786615817	290	2.68649579886537	-26.8435520931868	-12.7394491491437	0.0532175755146247	1355	0.486076986076986	0.290001849574809	2.56117663184979	3.85358631005187
C187	V2	TVB	S1	1	Cervix	7	LC	NC	UIC3	S1	3.7	6.8	5.25	1.01703677599493	318	1.39654312763279	-27.506961741768	-20.1751103216959	0.00960481419438711	1470	0.498796296296296	0.277837654636232	2.67741986053841	5.42226820581696
C187	V2	TVB	S1	1	Cervix	8	LC	NC	UIC3	S1	3.7	6.8	5.25	1.20673663020828	314	4.3188301603779	-33.0392203292639	-10.3653619872799	0.0919313846202529	1451	0.492675828617622	0.282004560268728	2.93490299458483	4.71794433086071
C187	V2	TVB	S1	1	Cervix	9	LC	NC	UIC3	S1	3.7	6.8	5.25	1.14666037420183	242	2.33036311547852	-25.4883442208792	-13.253937864617	0.0472722434459963	1167	0.485628571428571	0.275343680109463	2.52318332962315	4.41007163051153
C187	V2	TVB	S1	1	Cervix	10	LC	NC	UIC3	S1	3.7	6.8	5.25	1.18236428787537	243	1.38480592105044	-21.7172272276502	-14.4469961421354	0.0359170273840166	1165	0.43702752293578	0.270919207278934	1.98538687880461	2.02154749688938
C187	V2	TVB	S2	1	Cervix	1	LC	NC	UIC3	S2	3.7	6.8	5.25	1.21880812782005	143	3.15491649557709	-32.3983548914652	-15.8350432896855	0.0260912971555318	741	0.418236994219653	0.261997362844374	2.29731285101709	4.00002358978249
C187	V2	TVB	S2	1	Cervix	2	LC	NC	UIC3	S2	3.7	6.8	5.25	1.52257512311636	135	3.92578619853417	-32.7024658888748	-12.0920883465704	0.0617719292478362	712	0.454841149773071	0.276383868758998	2.2443569522304	2.14723697001345
C187	V2	TVB	S2	1	Cervix	3	LC	NC	UIC3	S2	3.7	6.8	5.25	1.49797569635258	155	4.570370224424	-34.8825347767299	-10.8880910985038	0.0815062458514504	781	0.439152777777778	0.278523783875285	2.22301275579381	2.85385469146324
C187	V2	TVB	S2	1	Cervix	4	LC	NC	UIC3	S2	3.7	6.8	5.25	1.24373501981292	130	3.36655573338939	-32.9835955739756	-15.3091779736813	0.0294497900241751	682	0.458605015673981	0.297048956168826	2.13863327543266	4.47475618111815
C187	V2	TVB	S2	1	Cervix	5	LC	NC	UIC3	S2	3.7	6.8	5.25	1.2168052977398	137	3.36282176993686	-34.3369698564853	-16.6821555643168	0.0214676469085579	712	0.41813953488372	0.258080490362977	2.33605131301154	4.32729737609086
C187	V2	TVB	S2	1	Cervix	6	LC	NC	UIC3	S2	3.7	6.8	5.25	1.26389323879355	130	2.70638272450364	-30.6897205823551	-16.481211278711	0.0224842741571278	685	0.401765625	0.274645609874039	2.35300557539577	3.44604933534994
C187	V2	TVB	S2	1	Cervix	7	LC	NC	UIC3	S2	3.7	6.8	5.25	1.21265916371209	108	2.78077614816572	-30.6186006237643	-16.0195258458942	0.0250061835934868	587	0.423289224952741	0.245759786437673	2.29043009805947	2.80742883264334
C187	V2	TVB	S2	1	Cervix	8	LC	NC	UIC3	S2	3.7	6.8	5.25	1.41442222034974	144	3.70511410237003	-32.2784869976029	-12.8266379601603	0.0521598344096883	748	0.409244712990937	0.249628536000236	2.31157080232964	2.81447658675934
C187	V2	TVB	S2	1	Cervix	9	LC	NC	UIC3	S2	3.7	6.8	5.25	1.4656528202544	164	4.17924124331005	-33.694967813595	-11.7539512862172	0.0667736123260117	838	0.432155287817938	0.255791443790912	2.35198968545056	3.14238526140798
C187	V2	TVB	S2	1	Cervix	10	LC	NC	UIC3	S2	3.7	6.8	5.25	1.39285405081155	135	3.81370081001879	-33.6850529847582	-13.6631237321596	0.0430217058715582	719	0.436195488721805	0.254771556622703	2.37632029252319	2.90697580072808
C188	V1	TVR	S3	1	Cervix	1	LC	NC	UIC3	S3	3.7	6.8	5.25	1.26988565995022	164	4.79092385862409	-38.5300127373675	-13.3776624795911	0.0459445235329757	857	0.513622250970245	0.274071814879799	3.65531101929568	4.78046997769588
C188	V1	TVR	S3	1	Cervix	2	LC	NC	UIC3	S3	3.7	6.8	5.25	1.4338333556895	197	5.98047022422558	-40.8909979583282	-9.49352928114387	0.112369143833296	983	0.570362318840579	0.300133165334848	4.53434351847615	7.15226368788043
C188	V1	TVR	S3	1	Cervix	3	LC	NC	UIC3	S3	3.7	6.8	5.25	1.4246254155613	124	5.1324308026653	-37.6305616584921	-10.6852999444992	0.0854023862417257	684	0.564847457627119	0.300650500947829	3.49113210804705	5.64436645336879
C188	V1	TVR	S3	1	Cervix	4	LC	NC	UIC3	S3	3.7	6.8	5.25	1.22372709722875	156	4.23586759707346	-34.2590455859385	-12.0207407013028	0.0627951250849626	803	0.518690313778991	0.280347517317629	3.25591269302951	4.2499755383681
C188	V1	TVR	S3	1	Cervix	5	LC	NC	UIC3	S3	3.7	6.8	5.25	1.17820785163139	180	4.48580102953145	-38.6104526112926	-15.0599972062525	0.0311889159042675	924	0.517063989962359	0.27734457310681	3.51718761506804	4.59440501989559
C188	V1	TVR	S3	1	Cervix	6	LC	NC	UIC3	S3	3.7	6.8	5.25	0.975290640025435	183	3.53812269877256	-36.8930101039684	-18.3178659354124	0.0147303615474731	929	0.518487804878049	0.289681575167481	3.49596957143007	5.37447826383534
C188	V1	TVR	S3	1	Cervix	7	LC	NC	UIC3	S3	3.7	6.8	5.25	0.953461217664182	180	3.01333912006618	-34.6190102741688	-18.7989798938214	0.0131856641778253	916	0.526711656441717	0.251286095453245	3.11841452134964	4.29200773737127
C188	V1	TVR	S3	1	Cervix	8	LC	NC	UIC3	S3	3.7	6.8	5.25	1.24811107851381	177	3.60086584497583	-31.7056588211121	-12.801113134989	0.0524672964714654	927	0.501178529754959	0.261418465525925	3.24605508057646	3.62621437204057
C188	V1	TVR	S3	1	Cervix	9	LC	NC	UIC3	S3	3.7	6.8	5.25	1.13677168332184	189	3.63671909685429	-34.5312677379349	-15.4384924794498	0.0285858264076693	960	0.515320665083136	0.285621677177616	3.28017218241595	3.77281873133387
C188	V1	TVR	S3	1	Cervix	10	LC	NC	UIC3	S3	3.7	6.8	5.25	0.991985493724904	204	2.75135652669381	-33.2112900383605	-18.766668273218	0.0132841317030114	1029	0.512841530054645	0.284453893503649	3.47655681533427	5.02456254047016
C188	V1	TVR	S2	1	Cervix	1	LC	NC	UIC3	S2	3.7	6.8	5.25	1.03854581207634	168	3.21101065217943	-35.259216347751	-18.401410423809	0.0144497042293138	828	0.523277074542897	0.282209253140627	4.0390373485429	6.69097273849353
C188	V1	TVR	S2	1	Cervix	2	LC	NC	UIC3	S2	3.7	6.8	5.25	1.03632434585961	143	3.06663390803255	-36.0283281221686	-19.9285001049977	0.0101659972877891	724	0.580343642611684	0.299889627635403	5.14321960558933	8.91715958276687
C188	V1	TVR	S2	1	Cervix	3	LC	NC	UIC3	S2	3.7	6.8	5.25	1.04023455786449	180	2.79241969360679	-32.736598860542	-18.0763954691063	0.0155725757855161	888	0.566471389645777	0.288646370168002	5.44221007595393	11.0185553370824
C188	V1	TVR	S2	1	Cervix	4	LC	NC	UIC3	S2	3.7	6.8	5.25	1.14854205494533	155	3.21283034282902	-34.0100107094712	-17.1426514096188	0.0193078919173182	768	0.591244377811094	0.290038485502696	3.80010713161127	7.40543895400337
C188	V1	TVR	S2	1	Cervix	5	LC	NC	UIC3	S2	3.7	6.8	5.25	1.06937111538479	140	2.68093822361137	-30.9044508850176	-16.8295252110579	0.0207514036810282	738	0.528833333333334	0.268841728649455	3.15327063978291	4.55924611972373
C188	V1	TVR	S2	1	Cervix	6	LC	NC	UIC3	S2	3.7	6.8	5.25	1.05032574377475	162	2.91228615663187	-32.1379160322593	-16.848413709942	0.0206613468771468	810	0.547601078167115	0.265834895233493	3.45984788954854	4.72754357438223
C188	V1	TVR	S2	1	Cervix	7	LC	NC	UIC3	S2	3.7	6.8	5.25	0.953268537332339	165	2.66951700216605	-32.9065937143244	-18.8916294529527	0.0129073490494367	823	0.541459754433833	0.284667714600734	3.02303193057349	2.85210454385451
C188	V1	TVR	S2	1	Cervix	8	LC	NC	UIC3	S2	3.7	6.8	5.25	0.955078630197523	158	2.50358037798844	-32.2893278052806	-19.1455308208413	0.0121743818113295	787	0.563210749646393	0.28598968760084	4.68968158027606	5.85337364675941
C188	V1	TVR	S2	1	Cervix	9	LC	NC	UIC3	S2	3.7	6.8	5.25	0.955617231424172	166	2.64324535130206	-32.2874173343357	-18.4103792399999	0.0144198942684235	842	0.505293255131964	0.290366600398497	4.11041981901691	5.90529372214519
C188	V1	TVR	S2	1	Cervix	10	LC	NC	UIC3	S2	3.7	6.8	5.25	1.14022083897648	155	3.31290849799316	-34.371448063168	-16.9786784487039	0.020050820778729	790	0.574937931034482	0.295143757010619	3.315025169179	5.18846291231053
C191	V2	TVR	S2	1	Cervix	1	LC	NC	UIC3	S2	3.7	6.8	5.25	1.36989553902802	151	3.52027608363229	-29.0923259485998	-10.6108765095303	0.0868785070106099	784	0.494657762938231	0.280075553714169	3.1942325101802	3.3809667748012
C191	V2	TVR	S2	1	Cervix	2	LC	NC	UIC3	S2	3.7	6.8	5.25	1.58726694552327	164	3.35176465211288	-24.7934022657733	-7.19663784218072	0.190693643096196	840	0.566362252663624	0.28323911993362	3.7214483146777	4.47392735163765
C191	V2	TVR	S2	1	Cervix	3	LC	NC	UIC3	S2	3.7	6.8	5.25	1.47130072253213	161	3.86535217562768	-30.9607402873419	-10.6676413652966	0.0857503425223905	806	0.569244094488188	0.318101716678102	4.79356188003104	8.57419211387265
C191	V2	TVR	S2	1	Cervix	4	LC	NC	UIC3	S2	3.7	6.8	5.25	1.54233059723588	176	2.61783975687384	-25.1611345100406	-11.4174757864529	0.0721526724286065	877	0.58024861878453	0.300252902272608	3.71639626800513	7.23339760711074
C191	V2	TVR	S2	1	Cervix	5	LC	NC	UIC3	S2	3.7	6.8	5.25	1.61738948261852	154	4.13464269468506	-29.2639155792457	-7.55704143214912	0.175507571443169	803	0.511709145427286	0.280135240757806	3.93731459484655	6.29140460393243
C191	V2	TVR	S2	1	Cervix	6	LC	NC	UIC3	S2	3.7	6.8	5.25	1.59634886226555	158	4.20067543769271	-29.7733353984795	-7.71978935059282	0.169052292647188	824	0.551343705799151	0.274052122478504	4.34721939305788	6.58374631860898
C191	V2	TVR	S2	1	Cervix	7	LC	NC	UIC3	S2	3.7	6.8	5.25	1.68219175867036	157	2.97602105871671	-23.0238691069532	-7.39975854869048	0.181980202990905	791	0.527612403100775	0.270723447338962	4.51765473391169	6.10906584075051
C191	V2	TVR	S2	1	Cervix	8	LC	NC	UIC3	S2	3.7	6.8	5.25	1.49024805798772	154	3.85531446741799	-28.8605432374729	-8.62014228352852	0.137399695939611	794	0.508029850746269	0.320559580341249	3.12845900649717	2.95922640105676
C191	V2	TVR	S2	1	Cervix	9	LC	NC	UIC3	S2	3.7	6.8	5.25	1.68951841579451	162	3.83217524381912	-24.4652741110896	-4.34635408103917	0.367590764869279	804	0.575874233128834	0.281021293252514	4.13238736832809	7.15444604856491
C191	V2	TVR	S2	1	Cervix	10	LC	NC	UIC3	S2	3.7	6.8	5.25	1.48902603626906	142	4.07470489234614	-30.1006233303618	-8.70842264554451	0.134634925835447	743	0.475755166931637	0.291012854290994	2.69773711917224	2.73964140041463
C191	V2	TVR	S2	2	Cervix	1	LC	NC	UIC3	S2	3.7	6.8	5.25	1.46966086772935	168	4.63227894420233	-32.1022183153996	-7.78275385833738	0.166619034734883	857	0.499872881355933	0.285108204376371	4.1880916635278	5.52062372318225
C191	V2	TVR	S2	2	Cervix	2	LC	NC	UIC3	S2	3.7	6.8	5.25	1.47755114587847	172	2.97511250080722	-25.7292277768479	-10.1098871476101	0.0975014973369796	899	0.468548812664908	0.290551799754757	3.84597052043712	6.48856512649755
C191	V2	TVR	S2	2	Cervix	3	LC	NC	UIC3	S2	3.7	6.8	5.25	1.41887061014966	195	3.2477651875091	-28.1321493340714	-11.0813820996487	0.0779581976714343	990	0.517440543601358	0.317656197635593	3.43640425327869	5.43612417089446
C191	V2	TVR	S2	2	Cervix	4	LC	NC	UIC3	S2	3.7	6.8	5.25	1.29321980540282	190	2.41075132980241	-26.8764768096461	-14.2200323281835	0.0378439767661779	966	0.454859484777518	0.25456933989348	3.15965280886939	4.26831759459019
C191	V2	TVR	S2	2	Cervix	5	LC	NC	UIC3	S2	3.7	6.8	5.25	1.44566681096547	163	2.69027629640968	-26.8345432524303	-12.7105926962794	0.053572354053164	842	0.506284074605453	0.284298076316332	4.01901314454902	6.33683917875405
C191	V2	TVR	S2	2	Cervix	6	LC	NC	UIC3	S2	3.7	6.8	5.25	1.543940520422	173	3.5028817027166	-29.0624159948297	-10.6722870555676	0.0856586635914676	888	0.529372442019099	0.299382130859161	3.41754264626423	3.28123118860418
C191	V2	TVR	S2	2	Cervix	7	LC	NC	UIC3	S2	3.7	6.8	5.25	1.22423294108805	183	2.54846155940112	-30.1069522394337	-16.7275290525778	0.0212445283982363	930	0.531693851944794	0.278428408244257	4.40713182192468	6.38347170718937
C191	V2	TVR	S2	2	Cervix	8	LC	NC	UIC3	S2	3.7	6.8	5.25	1.43319242299637	188	3.03974483736812	-28.1557494619558	-12.1970890657732	0.0602963597489553	941	0.578354114713217	0.296825121659566	4.15676995090436	6.9128979008707
C191	V2	TVR	S2	2	Cervix	9	LC	NC	UIC3	S2	3.7	6.8	5.25	1.48877590284525	185	3.13040813993323	-26.4689931119561	-10.0343503773067	0.0992121730852905	940	0.518888888888889	0.302265884257064	3.99910221851451	7.56667481059606
C191	V2	TVR	S2	2	Cervix	10	LC	NC	UIC3	S2	3.7	6.8	5.25	1.53694493144361	174	3.33782201465726	-27.1440656641075	-9.62050008715686	0.109131466506826	893	0.548031496062992	0.315251494714881	3.76520093509011	4.55948283433804
C192	V1	TVR	S1	1	Cervix	1	LC	NC	UIC3	S1	3.7	6.8	5.25	1.22436564088487	131	3.60515567086135	-32.4710722996909	-13.5440050276688	0.0442180409177837	707	0.472096530920061	0.242744211047371	2.85475105294283	6.09047443326396
C192	V1	TVR	S1	1	Cervix	2	LC	NC	UIC3	S1	3.7	6.8	5.25	1.17892126641835	145	3.01631927778004	-27.6134114476708	-11.7777352393256	0.0664089289680359	783	0.407059659090909	0.227736757189375	1.7961281281925	1.97900625449125
C192	V1	TVR	S1	1	Cervix	3	LC	NC	UIC3	S1	3.7	6.8	5.25	1.05011657301858	136	3.27918285315171	-32.8370293494776	-15.6213193704311	0.0274074141842427	750	0.443160054719563	0.244651276207859	1.92420257326529	2.21954678990323
C192	V1	TVR	S1	1	Cervix	4	LC	NC	UIC3	S1	3.7	6.8	5.25	1.16590588756646	131	3.7050784572367	-33.1551064577351	-13.7034445572424	0.0426241316250986	749	0.46668721109399	0.264899169915638	2.74312319721178	2.72149693073114
C192	V1	TVR	S1	1	Cervix	5	LC	NC	UIC3	S1	3.7	6.8	5.25	1.00768714439216	154	2.19382886089166	-28.6826269537519	-17.1650254340708	0.0192086771232786	824	0.464287548138639	0.261010197845709	3.27639808173075	4.62835527404822
C192	V1	TVR	S1	1	Cervix	6	LC	NC	UIC3	S1	3.7	6.8	5.25	1.22501490079535	153	3.41442563382957	-29.5307973237815	-11.6050627461763	0.0691024945514272	827	0.477464052287582	0.246558724304532	2.65794119151275	2.86263189850757
C192	V1	TVR	S1	1	Cervix	7	LC	NC	UIC3	S1	3.7	6.8	5.25	1.24124083191118	161	3.34410325584572	-29.1482547349386	-11.5917126417486	0.0693152407227973	855	0.465736434108527	0.261759224542942	2.88276816948049	3.10477246573653
C192	V1	TVR	S1	1	Cervix	8	LC	NC	UIC3	S1	3.7	6.8	5.25	1.13606636815796	144	2.75495112913277	-29.1520019729515	-14.6885085450044	0.0339741926800355	788	0.402077727952167	0.248450925159868	2.98009431327658	3.33131474136213
C192	V1	TVR	S1	1	Cervix	9	LC	NC	UIC3	S1	3.7	6.8	5.25	1.12188802336104	136	3.31378386184512	-33.7809800437971	-16.3836147691102	0.0229952705221121	752	0.509272997032641	0.250757378072056	4.17503643496371	7.75418881099259
C192	V1	TVR	S1	1	Cervix	10	LC	NC	UIC3	S1	3.7	6.8	5.25	1.11999110843003	138	3.01753519755149	-29.8869180142335	-14.0448582270882	0.0394016289867798	737	0.408812316715543	0.245557108737064	2.30202962002922	2.48092553818646
C192	V1	TVR	S2	1	Cervix	1	LC	NC	UIC3	S2	3.7	6.8	5.25	1.0555118212473	151	3.13361717840394	-31.9592992513193	-15.5078090646987	0.0281331974021454	826	0.406560846560847	0.239449861198314	2.14067922028456	2.08995572797151
C192	V1	TVR	S2	1	Cervix	2	LC	NC	UIC3	S2	3.7	6.8	5.25	0.899769905519631	118	2.56523374441021	-32.3459149065406	-18.878437748387	0.0129466147555819	668	0.391854304635762	0.242224773903394	2.24424166626494	2.11520151207113
C192	V1	TVR	S2	1	Cervix	3	LC	NC	UIC3	S2	3.7	6.8	5.25	0.9652077752393	133	2.63711520620457	-31.5372862804514	-17.6924314478774	0.0170120580198753	747	0.449002890173411	0.246560161341922	2.33364201129381	2.77620261962434
C192	V1	TVR	S2	1	Cervix	4	LC	NC	UIC3	S2	3.7	6.8	5.25	0.828817856759661	156	2.57678869609267	-33.5873900472389	-20.0592493927524	0.00986449962701442	855	0.368996138996139	0.241564960496577	2.97810409180843	6.01828957592328
C192	V1	TVR	S2	1	Cervix	5	LC	NC	UIC3	S2	3.7	6.8	5.25	1.04070605179917	130	2.33633963873353	-27.7671061312174	-15.5013230278664	0.028175244742954	732	0.411498516320475	0.238774690650557	1.94104466363704	2.50233402735155
C192	V1	TVR	S2	1	Cervix	6	LC	NC	UIC3	S2	3.7	6.8	5.25	0.929053002482917	153	2.69110423479547	-31.0782573935217	-16.9499601608455	0.020183848788554	824	0.4365	0.231841712619073	1.98840847821303	2.33733321506552
C192	V1	TVR	S2	1	Cervix	7	LC	NC	UIC3	S2	3.7	6.8	5.25	0.957952028450442	148	2.52912274868981	-30.4248877059265	-17.146993275305	0.0192885984689511	814	0.410738341968912	0.238362004239249	2.18624774830132	2.22247443792876
C192	V1	TVR	S2	1	Cervix	8	LC	NC	UIC3	S2	3.7	6.8	5.25	1.05826875654962	151	2.54219618129734	-28.3229816370561	-14.9764516852451	0.0317947073164069	832	0.434152431011827	0.245288440085295	2.45391307846172	4.06117180183112
C192	V1	TVR	S2	1	Cervix	9	LC	NC	UIC3	S2	3.7	6.8	5.25	1.12315911259546	155	2.84725932810882	-29.2787251127578	-14.3306136401865	0.0368925467240717	832	0.435334207077327	0.242418884821509	2.22472414421556	2.36332617056473
C192	V1	TVR	S2	1	Cervix	10	LC	NC	UIC3	S2	3.7	6.8	5.25	1.23369407226912	127	3.47807488676097	-31.444064221744	-13.1841710662489	0.0480377760736678	697	0.517004909983633	0.280872816983265	3.13640483238225	6.56146471709758
C194	V1	TVR	S1	1	Cervix	1	LC	NC	UIC3	S1	3.7	6.8	5.25	1.1529593772484	209	1.72189354617885	-23.3255931474416	-14.2856520300026	0.0372764715540859	1040	0.541983071342201	0.300425339645255	4.01676704279579	7.7444881216725
C194	V1	TVR	S1	1	Cervix	2	LC	NC	UIC3	S1	3.7	6.8	5.25	1.35345830164696	198	3.30029110749638	-25.1471705484263	-7.8206422340703	0.165171752441218	978	0.556614832535885	0.30357573604664	3.72047732579775	7.69796669066485
C194	V1	TVR	S1	1	Cervix	3	LC	NC	UIC3	S1	3.7	6.8	5.25	1.27900646577997	228	2.61803347832181	-24.2919297869487	-10.5472540257592	0.0881606122207896	1093	0.56751677852349	0.320210050126364	4.10175731092327	7.81871180625622
C194	V1	TVR	S1	1	Cervix	4	LC	NC	UIC3	S1	3.7	6.8	5.25	1.01493397284338	216	1.54631843261749	-25.8628059971451	-17.7446342259033	0.0168087948778509	1039	0.536418439716312	0.307344125831686	3.79175367290781	6.27212246754808
C194	V1	TVR	S1	1	Cervix	5	LC	NC	UIC3	S1	3.7	6.8	5.25	1.20152886039017	254	1.83157070557198	-22.2383512496232	-12.6226050453703	0.0546687942584161	1206	0.578045634920635	0.313837208353889	3.74325262082584	7.28805119608696
C194	V1	TVR	S1	1	Cervix	6	LC	NC	UIC3	S1	3.7	6.8	5.25	1.35338092966345	230	3.14223972518944	-24.9876738746717	-8.49091531742712	0.14154954192314	1098	0.54754347826087	0.29735147216513	3.63354337618994	6.43771343481532
C194	V1	TVR	S1	1	Cervix	7	LC	NC	UIC3	S1	3.7	6.8	5.25	1.19854371579645	238	2.74262339661887	-26.3567307186956	-11.9579578864465	0.0637095021500576	1135	0.516907001044932	0.295936646369325	3.05145282772331	5.11856925963883
C194	V1	TVR	S1	1	Cervix	8	LC	NC	UIC3	S1	3.7	6.8	5.25	0.96783775399209	209	2.13218172031361	-30.2346290403511	-19.0406750087047	0.0124718965285752	1036	0.531097708082026	0.269051611084394	3.86109118312607	7.28005229071214
C194	V1	TVR	S1	1	Cervix	9	LC	NC	UIC3	S1	3.7	6.8	5.25	0.983682837625695	256	1.01291522654099	-25.0399577369719	-19.7221527976317	0.0106606754058076	1186	0.541216350947159	0.301841844438005	3.74553723638968	6.12550829303088
C194	V1	TVR	S1	1	Cervix	10	LC	NC	UIC3	S1	3.7	6.8	5.25	1.0551096240699	180	0.990624312727049	-23.7155508105606	-18.5147731687436	0.0140774075249807	888	0.592784992784992	0.340088659309073	4.11127140787879	5.87703250171821
C194	V1	TVR	S2	1	Cervix	1	LC	NC	UIC3	S2	3.7	6.8	5.25	1.15885311177806	171	2.82262513521411	-29.8776198365007	-15.0588378766266	0.0311972427567336	859	0.556705577172503	0.296344902966644	2.73397036213899	3.46589218090383
C194	V1	TVR	S2	1	Cervix	2	LC	NC	UIC3	S2	3.7	6.8	5.25	1.3928936569803	142	4.09345807129662	-29.0854074468838	-7.59475257257655	0.173990182137041	726	0.546102564102564	0.301915442910878	3.41911107794324	4.73880132654502
C194	V1	TVR	S2	1	Cervix	3	LC	NC	UIC3	S2	3.7	6.8	5.25	1.22669194233519	156	3.5267224240158	-31.0968202089688	-12.5815274828859	0.0551883298992626	777	0.530299145299146	0.292826350073578	2.759351909984	3.2701086267885
C194	V1	TVR	S2	1	Cervix	4	LC	NC	UIC3	S2	3.7	6.8	5.25	1.28632601111472	139	3.45295258383109	-29.5975141065994	-11.4695130414861	0.0712932964210083	717	0.471507537688443	0.273136281396119	3.41100258277506	4.52264123499103
C194	V1	TVR	S2	1	Cervix	5	LC	NC	UIC3	S2	3.7	6.8	5.25	1.50986398547132	144	4.05007550177221	-27.3311653783387	-6.06826899403459	0.247270951835268	721	0.609074960127592	0.305636776942708	3.9636329828233	6.81068605253318
C194	V1	TVR	S2	1	Cervix	6	LC	NC	UIC3	S2	3.7	6.8	5.25	1.43803620121229	100	4.34714580505685	-28.0859254800767	-5.26341000352821	0.297617866886608	553	0.525106837606838	0.282415000792509	3.10826527553887	5.29674228797703
C194	V1	TVR	S2	1	Cervix	7	LC	NC	UIC3	S2	3.7	6.8	5.25	1.44533498528084	135	4.39955947050646	-29.4066968440162	-6.30900962385725	0.233937065384888	692	0.536010273972602	0.28607836353514	2.76171718589198	2.6648402026828
C194	V1	TVR	S2	1	Cervix	8	LC	NC	UIC3	S2	3.7	6.8	5.25	1.47931527148886	98	3.1467873972689	-21.951435399159	-5.43080156349724	0.286364938647924	530	0.472831460674157	0.286681197356762	3.8681930857868	7.12847388146778
C194	V1	TVR	S2	1	Cervix	9	LC	NC	UIC3	S2	3.7	6.8	5.25	1.19737508603393	125	2.55024372321543	-27.1381341135212	-13.7493545666402	0.0421759179154008	663	0.551945525291829	0.292018098970144	2.69071053623026	2.4458361334482
C194	V1	TVR	S2	1	Cervix	10	LC	NC	UIC3	S2	3.7	6.8	5.25	1.08764475442678	146	1.67925446217286	-25.7369285893891	-16.9208426629816	0.0203196271030539	744	0.564125874125874	0.307440319090083	3.26923348490094	4.49274555640877
C196	V1	TVG	S2	1	Cervix	1	LC	NC	UIC3	S2	3.7	6.8	5.25	0.925842624851655	187	2.92386514331918	-32.874742998842	-17.5244509964163	0.0176829573872753	921	0.470551378446116	0.27077415247404	2.8320520477269	3.00497538682886
C196	V1	TVG	S2	1	Cervix	2	LC	NC	UIC3	S2	3.7	6.8	5.25	0.960133584527643	221	2.50223112092627	-31.2805843476085	-18.1438709627456	0.0153324975416115	1061	0.469956663055255	0.265997892499199	2.63021549249717	2.86202353446223
C196	V1	TVG	S2	1	Cervix	3	LC	NC	UIC3	S2	3.7	6.8	5.25	1.08094787647303	171	3.3737118128513	-31.5709477322983	-13.8589607148289	0.0411248122755404	858	0.421679487179488	0.253823394557903	2.65222183204445	2.62879334742802
C196	V1	TVG	S2	1	Cervix	4	LC	NC	UIC3	S2	3.7	6.8	5.25	1.2306220089333	153	3.28259798422024	-30.2687924152675	-13.0351529981113	0.0497146859371847	791	0.452288984263234	0.272604275743341	2.97915323109108	4.73217822631031
C196	V1	TVG	S2	1	Cervix	5	LC	NC	UIC3	S2	3.7	6.8	5.25	1.14946275553643	153	2.9851529547318	-29.7032898990393	-14.0312368866973	0.0395254034230168	773	0.474793510324484	0.25646592885006	3.19804859519884	5.61384564349227
C196	V1	TVG	S2	1	Cervix	6	LC	NC	UIC3	S2	3.7	6.8	5.25	1.12727541381801	200	2.87087826190535	-30.08817483246	-15.0160639574569	0.031506024345005	970	0.511695702671313	0.267562042955178	3.31581069432365	4.43829016284046
C196	V1	TVG	S2	1	Cervix	7	LC	NC	UIC3	S2	3.7	6.8	5.25	1.2962452889455	181	3.41392641471997	-29.3560382124841	-11.4329245352042	0.0718964664783877	903	0.494653215636823	0.262876304672863	3.44139674869348	4.28336272053926
C196	V1	TVG	S2	1	Cervix	8	LC	NC	UIC3	S2	3.7	6.8	5.25	1.27085264271377	194	3.7842140953538	-30.8018645081229	-10.9347405075154	0.0806354379873946	951	0.410945157526254	0.24794702484397	2.78462757157367	2.10455939710243
C196	V1	TVG	S2	1	Cervix	9	LC	NC	UIC3	S2	3.7	6.8	5.25	1.24002594773645	196	3.33892692855263	-29.2050348077566	-11.6756684328553	0.0679881394804936	968	0.492829964328181	0.260312231672299	3.4226958793016	6.38072775524762
C196	V1	TVG	S2	1	Cervix	10	LC	NC	UIC3	S2	3.7	6.8	5.25	1.20417278934178	196	3.21112332236003	-31.3578280348708	-14.4994305924806	0.0354859912195573	965	0.522958937198068	0.26974225371412	3.28538891669373	3.55019837432878
C196	V1	TVG	S2	2	Cervix	1	LC	NC	UIC3	S2	3.7	6.8	5.25	1.24446634470375	173	3.17828069496967	-32.3416365828981	-15.6556629343074	0.0271915338580865	871	0.604096385542169	0.258631853679295	3.96717344946134	6.07451652864264
C196	V1	TVG	S2	2	Cervix	2	LC	NC	UIC3	S2	3.7	6.8	5.25	1.25210850649634	166	4.09710247448406	-35.8677891910543	-14.358001200013	0.0366606262951304	833	0.562008426966293	0.274027696685109	4.19546902031564	8.13996476480768
C196	V1	TVG	S2	2	Cervix	3	LC	NC	UIC3	S2	3.7	6.8	5.25	1.34297163433982	186	3.97619394212117	-33.210848137043	-12.3358299409068	0.0584005592401307	908	0.565394736842105	0.279363292591609	4.03773095179392	6.00399712833631
C196	V1	TVG	S2	2	Cervix	4	LC	NC	UIC3	S2	3.7	6.8	5.25	1.39579832937781	201	4.52795858782724	-36.9338160669562	-13.1620334808631	0.0482832674161261	988	0.60608383233533	0.308330567357617	4.67566299948196	8.33318494129274
C196	V1	TVG	S2	2	Cervix	5	LC	NC	UIC3	S2	3.7	6.8	5.25	1.34699464955812	180	4.3399726255241	-36.7891582789072	-14.0043019949057	0.0397713012414757	906	0.620410396716826	0.31216143716139	4.85305380725626	8.03754110290596
C196	V1	TVG	S2	2	Cervix	6	LC	NC	UIC3	S2	3.7	6.8	5.25	1.26063768624363	194	3.87168575889345	-34.4849817437799	-14.1586315095893	0.0383828173214764	939	0.575597402597403	0.296472927283808	5.4574754394009	10.2801315677318
C196	V1	TVG	S2	2	Cervix	7	LC	NC	UIC3	S2	3.7	6.8	5.25	1.38216748250489	172	4.56279292353906	-34.8117160177162	-10.8570531691361	0.0820908368717804	869	0.52030303030303	0.275253696979985	4.50037126760884	8.38032521284146
C196	V1	TVG	S2	2	Cervix	8	LC	NC	UIC3	S2	3.7	6.8	5.25	1.36755059750768	181	4.68110857151859	-35.8898606507959	-11.3140406503233	0.0738917470673359	902	0.605202614379085	0.303582220149767	4.27887960735481	4.5873060714527
C196	V1	TVG	S2	2	Cervix	9	LC	NC	UIC3	S2	3.7	6.8	5.25	1.38014505576734	189	4.32651260995869	-34.8198577377283	-12.1056665354451	0.0615791013054819	927	0.561165172855314	0.27439406365687	4.08216719705876	5.18362000218619
C196	V1	TVG	S2	2	Cervix	10	LC	NC	UIC3	S2	3.7	6.8	5.25	1.32920127701904	182	4.23569914015629	-36.4973124920798	-14.2598920062593	0.0374982326619235	917	0.607496886674969	0.270745412208943	3.71282056840068	4.79136448590228
C197	V1	TVO	S3	2	Cervix	1	LC	NC	UIC3	S3	3.7	6.8	5.25	1.40103260724958	123	3.22429880457628	-32.568413378353	-15.6408446543276	0.0272844707867706	705	0.481624441132638	0.291627776862151	2.15930294164888	2.69439920910579
C197	V1	TVO	S3	2	Cervix	2	LC	NC	UIC3	S3	3.7	6.8	5.25	1.16955113567149	123	2.74579227036975	-29.7447014108402	-15.329291991399	0.0293137109308588	645	0.444951923076923	0.263455243678423	2.11426739756532	2.43424776131381
C197	V1	TVO	S3	2	Cervix	3	LC	NC	UIC3	S3	3.7	6.8	5.25	1.17851460798724	115	2.69056403095991	-30.8927915514651	-16.7673303889256	0.0210507203132042	622	0.427162629757786	0.260123110144409	2.36580149500588	2.68149200338869
C197	V1	TVO	S3	2	Cervix	4	LC	NC	UIC3	S3	3.7	6.8	5.25	1.30331212774415	96	3.19760424470914	-31.8533143543251	-15.0658920696021	0.0311466105827219	530	0.423411764705882	0.250237072384771	2.73343353644599	3.79682924946011
C197	V1	TVO	S3	2	Cervix	5	LC	NC	UIC3	S3	3.7	6.8	5.25	1.24840749036447	130	2.36323349805257	-25.3296177857318	-12.9226419209558	0.0510194541572455	702	0.427025796661608	0.258953853259061	2.21965852677703	3.42881150506443
C197	V1	TVO	S3	2	Cervix	6	LC	NC	UIC3	S3	3.7	6.8	5.25	1.04313961481809	148	2.28459815785431	-29.6525874923118	-17.6584471635767	0.0171457024903004	761	0.440086956521739	0.246806584698465	2.49755817885158	2.74903206407069
C197	V1	TVO	S3	2	Cervix	7	LC	NC	UIC3	S3	3.7	6.8	5.25	1.16437451355558	162	2.89995853260343	-29.0565688449063	-13.8317865487383	0.0413829403605566	838	0.430026178010472	0.250586205194672	2.91078470374669	6.19151296434873
C197	V1	TVO	S3	2	Cervix	8	LC	NC	UIC3	S3	3.7	6.8	5.25	1.26305266639174	139	2.84547118138468	-27.6583483498138	-12.7196246475442	0.0534610562773844	730	0.452596843615494	0.249536926623383	2.46064942589726	2.60961404979273
C197	V1	TVO	S3	2	Cervix	9	LC	NC	UIC3	S3	3.7	6.8	5.25	1.30837604066542	130	3.46684606676747	-29.9880400428953	-11.7870981923661	0.0662659122042763	692	0.450551181102362	0.24262857038075	2.39905161316698	3.27669014070752
C197	V1	TVO	S3	2	Cervix	10	LC	NC	UIC3	S3	3.7	6.8	5.25	1.1912476915622	147	3.97563736091359	-33.9216614984542	-13.0495653536578	0.0495499778446009	779	0.401958041958042	0.256485781711678	2.08450457508476	1.98646094674022
C197	V1	TVO	S2	1	Cervix	1	LC	NC	UIC3	S2	3.7	6.8	5.25	1.29495800108186	170	4.05694226619932	-31.6635195291794	-10.3645726316329	0.0919480952062046	846	0.459079283887468	0.262191925394105	2.68425348941901	3.83282589156848
C197	V1	TVO	S2	1	Cervix	2	LC	NC	UIC3	S2	3.7	6.8	5.25	1.40284473425597	170	4.19433746204724	-30.7084475947908	-8.68817591904284	0.13526405666859	849	0.422945638432364	0.269447246339736	2.28846329128802	2.43294706100609
C197	V1	TVO	S2	1	Cervix	3	LC	NC	UIC3	S2	3.7	6.8	5.25	1.20296326471021	173	3.95053506791457	-34.3404753879144	-13.6001662813629	0.0436499119373432	886	0.468549422336329	0.267853653130151	3.00502525927339	3.66938826008624
C197	V1	TVO	S2	1	Cervix	4	LC	NC	UIC3	S2	3.7	6.8	5.25	1.326614809643	163	2.82251321346181	-26.0837740280618	-11.2655796573873	0.0747208896782436	823	0.472048846675713	0.254885434199921	2.77424364741102	3.22736784826177
C197	V1	TVO	S2	1	Cervix	5	LC	NC	UIC3	S2	3.7	6.8	5.25	1.02345884913034	148	2.89153456932475	-33.1000938919732	-17.9195374030182	0.0161453052244008	777	0.473149717514123	0.263873539559566	2.40442138496551	3.01302000543709
C197	V1	TVO	S2	1	Cervix	6	LC	NC	UIC3	S2	3.7	6.8	5.25	1.33693357645601	169	3.9623576508573	-31.6792246303297	-10.8768469633288	0.0817175436463981	858	0.467997399219766	0.263989612708961	2.56593083582976	2.86271374343643
C197	V1	TVO	S2	1	Cervix	7	LC	NC	UIC3	S2	3.7	6.8	5.25	1.25663934758312	156	3.49860340258714	-29.8654708590223	-11.4978029954398	0.0708304009887768	784	0.470686813186813	0.261266244154904	2.57918122529872	2.86919086350069
C197	V1	TVO	S2	1	Cervix	8	LC	NC	UIC3	S2	3.7	6.8	5.25	1.2837162323846	162	4.33115646633485	-33.9138721863674	-11.1753007381095	0.0762904060126749	819	0.483244382022472	0.285819092109406	3.2717185470529	4.74835855814606
C197	V1	TVO	S2	1	Cervix	9	LC	NC	UIC3	S2	3.7	6.8	5.25	1.17126752794509	152	3.41355499615107	-32.0431114799817	-14.1219477501885	0.0387084004208845	751	0.46204347826087	0.24941155331194	2.53076447222145	4.43858748166028
C197	V1	TVO	S2	1	Cervix	10	LC	NC	UIC3	S2	3.7	6.8	5.25	1.34890630615793	161	3.97539861751064	-30.5129500820322	-9.6421073401014	0.108589858194229	816	0.445362517099864	0.261909685712117	2.86840090436451	5.2562113705885
C198	V1	TVR	S1	1	Cervix	1	LC	NC	UIC3	S1	3.7	6.8	5.25	0.856514494510899	178	1.79360751811565	-31.4311156478452	-22.014676177738	0.00628828739621306	936	0.544093137254902	0.268556077523729	3.5121999756523	4.75939801542262
C198	V1	TVR	S1	1	Cervix	2	LC	NC	UIC3	S1	3.7	6.8	5.25	0.757867093758748	184	1.20180873039317	-30.8139718815253	-24.5044760469611	0.0035444788994167	921	0.548512064343163	0.270220015730212	3.7261199580772	6.39095167000229
C198	V1	TVR	S1	1	Cervix	3	LC	NC	UIC3	S1	3.7	6.8	5.25	0.73300546635301	176	1.32584500833001	-31.8116254692086	-24.8509391754761	0.00327269914077617	880	0.563461030383091	0.299550218604715	3.96250668767807	6.71970547725367
C198	V1	TVR	S1	1	Cervix	4	LC	NC	UIC3	S1	3.7	6.8	5.25	0.972719130786438	168	2.36247934738006	-31.9724933639882	-19.5694767902429	0.0110421164012882	868	0.571640513552069	0.305016190224658	4.13855403986409	6.90432461554826
C198	V1	TVR	S1	1	Cervix	5	LC	NC	UIC3	S1	3.7	6.8	5.25	0.788479316577277	135	2.10925712940758	-35.0346810629666	-23.9610811335769	0.00401690801410516	731	0.494	0.275859695186831	2.94157088312766	2.85932330327319
C198	V1	TVR	S1	1	Cervix	6	LC	NC	UIC3	S1	3.7	6.8	5.25	0.849528833315511	140	2.32594089016948	-34.9780180532767	-22.7668283798869	0.00528831312340824	763	0.499796238244514	0.284915569060189	3.42061602690652	4.24902957264658
C198	V1	TVR	S1	1	Cervix	7	LC	NC	UIC3	S1	3.7	6.8	5.25	1.01769500894592	161	2.34973021029799	-30.6458874126383	-18.3098038085739	0.014757731994485	842	0.544385692068429	0.316926026797471	3.74649722209555	6.29507512456634
C198	V1	TVR	S1	1	Cervix	8	LC	NC	UIC3	S1	3.7	6.8	5.25	0.990333984875416	119	1.85981277699508	-31.1944936450691	-21.4304765658449	0.00719370034795071	649	0.553947826086957	0.307869883017094	3.67790121013779	4.14261985414602
C198	V1	TVR	S1	1	Cervix	9	LC	NC	UIC3	S1	3.7	6.8	5.25	1.24112634715993	117	2.82660167211789	-29.9518874187563	-15.1122286401374	0.0308160617706295	614	0.567866184448463	0.314148498583724	2.9013205076274	3.01855558605199
C198	V1	TVR	S1	1	Cervix	10	LC	NC	UIC3	S1	3.7	6.8	5.25	0.963569201814332	123	1.78891283944825	-30.5719518030321	-21.1801593959288	0.00762051040509894	648	0.518793103448276	0.274643512282927	3.55002778935031	4.76684947770502
C198	V1	TVR	S1	2	Cervix	1	LC	NC	UIC3	S1	3.7	6.8	5.25	1.20564034040197	84	4.06643243933335	-36.4669544671125	-15.1181841606124	0.0307738323809557	474	0.557289156626506	0.277746435258825	3.78391376598851	6.16670132748203
C198	V1	TVR	S1	2	Cervix	2	LC	NC	UIC3	S1	3.7	6.8	5.25	1.10403147117748	93	2.56510769215776	-33.1154406407039	-19.6486252568757	0.0108427008138931	502	0.649336609336609	0.302581344697452	5.55824331532401	10.4254029558037
C198	V1	TVR	S1	2	Cervix	3	LC	NC	UIC3	S1	3.7	6.8	5.25	1.25256533854475	125	3.45801514919588	-30.7593408870657	-12.6047613537873	0.0548938719137215	640	0.696739130434783	0.278333511624992	4.42099557559609	6.99823089521381
C198	V1	TVR	S1	2	Cervix	4	LC	NC	UIC3	S1	3.7	6.8	5.25	1.18509252642904	82	2.75851270424119	-32.2734949894707	-17.7913032922044	0.0166291354490742	461	0.67994923857868	0.318394505338822	5.49071366744977	10.1069527101503
C198	V1	TVR	S1	2	Cervix	5	LC	NC	UIC3	S1	3.7	6.8	5.25	1.21476282076029	97	4.03127102282044	-34.8797170591094	-13.7155441893021	0.0425055442227975	545	0.611230769230769	0.292805474243916	3.63163331790964	6.5307789839641
C198	V1	TVR	S1	2	Cervix	6	LC	NC	UIC3	S1	3.7	6.8	5.25	1.28315047271247	116	4.77562839174574	-37.7522150523102	-12.680165995645	0.0539490001782876	640	0.659504424778761	0.298014294837001	4.04757355771427	6.62890082224152
C198	V1	TVR	S1	2	Cervix	7	LC	NC	UIC3	S1	3.7	6.8	5.25	1.2258359590865	129	3.20916195678907	-30.6523363173857	-13.8042360442431	0.0416462973465092	683	0.622786596119929	0.28977448639398	5.58429658559916	10.01522947643
C198	V1	TVR	S1	2	Cervix	8	LC	NC	UIC3	S1	3.7	6.8	5.25	1.13672834802685	109	3.27358501108166	-32.3970977173191	-15.2107764091404	0.0301246742274842	592	0.597012448132781	0.299446120453582	3.75740293511757	6.30380256793306
C198	V1	TVR	S1	2	Cervix	9	LC	NC	UIC3	S1	3.7	6.8	5.25	1.09187392474841	150	2.53920651655314	-30.7697641625505	-17.4389299506466	0.0180346203747123	750	0.605878594249201	0.282804149257151	3.34458548638384	5.66419959488314
C198	V1	TVR	S1	2	Cervix	10	LC	NC	UIC3	S1	3.7	6.8	5.25	1.06595796163694	143	1.07361277182218	-23.5392528209745	-17.902785768908	0.0162077012572287	704	0.548371278458843	0.298841580073194	3.94885062025912	8.16635749763294
C200	V1	TVG	S1	1	Cervix	1	LC	NC	UIC3	S1	3.7	6.8	5.25	1.29509965683777	204	2.69575008606526	-24.3501393825641	-10.1974514307215	0.0955553168561448	1032	0.515428571428571	0.307512434760955	2.77572995514972	3.18636247700179
C200	V1	TVG	S1	1	Cervix	2	LC	NC	UIC3	S1	3.7	6.8	5.25	1.09824818293717	228	3.24512150540154	-32.9820817718736	-15.9451938685155	0.0254378623629465	1161	0.513407335907335	0.268909539059774	2.7176145129422	3.40757944027902
C200	V1	TVG	S1	1	Cervix	3	LC	NC	UIC3	S1	3.7	6.8	5.25	1.18512523270248	248	3.32233891159931	-30.3790797385525	-12.9368004526561	0.0508533953248873	1245	0.491335078534032	0.277642378329398	3.07310958245286	4.81450826294159
C200	V1	TVG	S1	1	Cervix	4	LC	NC	UIC3	S1	3.7	6.8	5.25	1.19120714701154	239	2.33259841401582	-28.9641747669449	-16.7180330933619	0.0212910309204215	1205	0.475436982520699	0.271852263653444	3.01183887926657	4.69644382186727
C200	V1	TVG	S1	1	Cervix	5	LC	NC	UIC3	S1	3.7	6.8	5.25	1.15716173906759	265	3.19339248923198	-30.9028712526983	-14.1375606842304	0.0385694931349519	1300	0.470660714285715	0.266399739738654	3.00399129776404	5.04372117340612
C200	V1	TVG	S1	1	Cervix	6	LC	NC	UIC3	S1	3.7	6.8	5.25	1.16952434603932	282	3.24962622834634	-30.5398860965816	-13.4793483977633	0.0448812723378233	1375	0.503347005742412	0.270894862355097	3.32674667242823	6.75022050110225
C200	V1	TVG	S1	1	Cervix	7	LC	NC	UIC3	S1	3.7	6.8	5.25	1.08079571137488	256	3.12772011018781	-32.1958385601367	-15.7753079816507	0.0264526509805099	1272	0.49993886462882	0.290013105142344	2.88369361848137	4.75154824936481
C200	V1	TVG	S1	1	Cervix	8	LC	NC	UIC3	S1	3.7	6.8	5.25	1.16230854633409	247	3.1739848447261	-30.3443066467445	-13.6808862119325	0.0428461080634365	1211	0.480744101633394	0.288074489932585	2.80948063566141	3.92839695343591
C200	V1	TVG	S1	1	Cervix	9	LC	NC	UIC3	S1	3.7	6.8	5.25	1.21196072010579	233	2.46388601160741	-27.1825128402523	-14.2471112793134	0.0376087476643579	1153	0.519300970873787	0.29592124720466	3.62370327917309	6.7033773029656
C200	V1	TVG	S1	1	Cervix	10	LC	NC	UIC3	S1	3.7	6.8	5.25	1.12057536739587	263	2.52048876321557	-28.8772916323576	-15.6447256254758	0.0272600995480723	1294	0.525611888111888	0.297756809878133	3.52054354956533	6.2524378013293
C200	V1	TVG	S2	1	Cervix	1	LC	NC	UIC3	S2	3.7	6.8	5.25	1.05529507613132	207	2.84723574860205	-32.3026863612836	-17.3546986811229	0.0183878152637247	1026	0.476574074074074	0.262794191508646	3.46663515064236	3.71328183194647
C200	V1	TVG	S2	1	Cervix	2	LC	NC	UIC3	S2	3.7	6.8	5.25	1.03933498800625	234	3.19016205939058	-35.3843334491509	-18.6359826373504	0.0136899460379034	1165	0.533660194174757	0.304947064927875	3.2801374802732	4.05022370161864
C200	V1	TVG	S2	1	Cervix	3	LC	NC	UIC3	S2	3.7	6.8	5.25	1.10687329062922	244	2.74978932107951	-31.67817584578	-17.2417819101125	0.0188721686520577	1186	0.525033050047215	0.279367828489167	3.24668536077807	4.12342230014171
C200	V1	TVG	S2	1	Cervix	4	LC	NC	UIC3	S2	3.7	6.8	5.25	1.10804932412138	238	2.77960529011021	-30.4680164275744	-15.8750886544958	0.025851820665334	1162	0.513961538461539	0.272885833305441	2.88062831318956	3.34217771038571
C200	V1	TVG	S2	1	Cervix	5	LC	NC	UIC3	S2	3.7	6.8	5.25	1.08052663345102	236	3.12955893659111	-34.0701665198878	-17.6399821027845	0.0172187567079721	1177	0.540058479532163	0.276022262253853	3.49633348940248	5.43603376297189
C200	V1	TVG	S2	1	Cervix	6	LC	NC	UIC3	S2	3.7	6.8	5.25	1.00699558425237	267	2.58521511336169	-32.6114466947073	-19.0390673495584	0.0124765141949166	1259	0.510567986230636	0.284020939664727	3.06477682527403	4.46306515118514
C200	V1	TVG	S2	1	Cervix	7	LC	NC	UIC3	S2	3.7	6.8	5.25	1.13516053858426	235	3.02248997040596	-31.8725633995172	-16.0044910548859	0.0250929022330538	1165	0.538231420507996	0.270670637913303	2.85558482071649	3.40782365797701
C200	V1	TVG	S2	1	Cervix	8	LC	NC	UIC3	S2	3.7	6.8	5.25	1.02518531965448	247	2.5095888094034	-30.8378589132398	-17.662517663872	0.0171296399121454	1218	0.470019743336624	0.272371011653704	3.35875214118101	3.30442042957925
C200	V1	TVG	S2	1	Cervix	9	LC	NC	UIC3	S2	3.7	6.8	5.25	1.0498755874927	244	2.36069112891725	-30.1890423366	-17.7954139097845	0.0166134033410406	1183	0.516290165530672	0.278230564650827	2.86737332037185	3.95415021285852
C200	V1	TVG	S2	1	Cervix	10	LC	NC	UIC3	S2	3.7	6.8	5.25	0.928532560913869	249	2.51231906478456	-33.9569719624737	-20.7672968723547	0.00838050737811481	1226	0.491794871794872	0.258079493170113	2.70105447296174	2.61484157927003
C205	V1	TVR	S1	1	Cervix	1	LC	NC	UIC3	S2	3.7	6.8	5.25	1.30297836113834	183	4.01413537610361	-31.9394627819971	-10.8652520574531	0.0819360067474703	937	0.502565055762082	0.289435126967676	3.51690218629267	5.63736431444742
C205	V1	TVR	S1	1	Cervix	2	LC	NC	UIC3	S2	3.7	6.8	5.25	1.14940309697074	166	3.31831920341773	-31.9640587412887	-14.5428829233456	0.0351327145950259	857	0.483825065274151	0.290156353070409	3.35569932687901	4.61232543811478
C205	V1	TVR	S1	1	Cervix	3	LC	NC	UIC3	S2	3.7	6.8	5.25	1.17235851396734	159	3.09818979312524	-31.3867599363818	-15.1212635224743	0.0307520199514694	797	0.514233576642336	0.318340733421237	3.53507103284405	3.76260810129231
C205	V1	TVR	S1	1	Cervix	4	LC	NC	UIC3	S2	3.7	6.8	5.25	1.03620634827185	121	2.73693218825294	-33.4581320257195	-19.0892380373915	0.0123332119844723	646	0.483723021582733	0.286534413276266	3.20501810808791	3.05055586382186
C205	V1	TVR	S1	1	Cervix	5	LC	NC	UIC3	S2	3.7	6.8	5.25	1.17445679799625	97	3.52219543386796	-32.69262538491	-14.2010993571032	0.0380093168752779	550	0.441512096774194	0.286853237128941	2.92416244307808	4.10687285353097
C205	V1	TVR	S1	1	Cervix	6	LC	NC	UIC3	S2	3.7	6.8	5.25	0.932510591358413	111	2.30590135106786	-31.9485244392879	-19.8425423461817	0.0103692122770034	595	0.487750472589792	0.300226628611185	3.53229350765764	7.28351821415954
C205	V1	TVR	S1	1	Cervix	7	LC	NC	UIC3	S2	3.7	6.8	5.25	0.837143033122394	115	2.35653316982804	-33.1329175020009	-20.7611183604037	0.00839243843330765	652	0.479253731343284	0.280878321567813	2.45678987903002	4.08613606811667
C205	V1	TVR	S1	1	Cervix	8	LC	NC	UIC3	S2	3.7	6.8	5.25	0.931003320770996	110	2.25744917199999	-32.0730668979187	-20.2214587449187	0.00950285550122285	619	0.47007299270073	0.27091623630519	3.49648304598244	3.40959549149645
C205	V1	TVR	S1	1	Cervix	9	LC	NC	UIC3	S2	3.7	6.8	5.25	1.01935967125422	162	2.3152349297493	-30.2909284887561	-18.1359451075722	0.0153605048309345	825	0.526434426229508	0.294403321658635	3.39099777791793	4.9847308573875
C205	V1	TVR	S1	1	Cervix	10	LC	NC	UIC3	S2	3.7	6.8	5.25	1.12632451643324	154	2.44749394348758	-31.2525636733496	-18.4032204700398	0.0144436831573962	815	0.52442105263158	0.272503459979314	3.8208120542185	5.64433840351275
C205	V1	TVR	S2	1	Cervix	1	LC	NC	UIC3	S2	3.7	6.8	5.25	0.85358679922893	126	2.59063892945328	-34.5617095460407	-20.9608551664109	0.00801520221027761	661	0.565008726003491	0.262263962997893	3.5269412719814	3.37924524816294
C205	V1	TVR	S2	1	Cervix	2	LC	NC	UIC3	S2	3.7	6.8	5.25	0.985888082510446	146	3.2382845605456	-35.7218763369724	-18.720882394108	0.0134249216754281	755	0.574439024390244	0.276185574277126	3.5087599444084	5.8814117621773
C205	V1	TVR	S2	1	Cervix	3	LC	NC	UIC3	S2	3.7	6.8	5.25	1.0858312652129	143	3.87494791882063	-36.640618609585	-16.2971420357767	0.0234577199104361	742	0.510856219709209	0.285154378796559	3.64020922078337	4.35272589685766
C205	V1	TVR	S2	1	Cervix	4	LC	NC	UIC3	S2	3.7	6.8	5.25	1.00339305261643	158	3.16574798632005	-33.9148818292285	-17.2947049010482	0.0186435885535193	813	0.505780590717299	0.281691924847266	3.72904805319276	7.11250674248701
C205	V1	TVR	S2	1	Cervix	5	LC	NC	UIC3	S2	3.7	6.8	5.25	1.00768061690253	169	2.87675308932203	-32.9582615323096	-17.855307813369	0.0163858591969222	863	0.507630522088353	0.271245528555814	4.14337441553938	6.23726604853028
C205	V1	TVR	S2	1	Cervix	6	LC	NC	UIC3	S2	3.7	6.8	5.25	0.963195376804887	146	3.30911204919186	-36.4442606799258	-19.0714224216685	0.0123839091649579	771	0.525028818443804	0.271127594184864	2.7463302216267	3.57372400832231
C205	V1	TVR	S2	1	Cervix	7	LC	NC	UIC3	S2	3.7	6.8	5.25	0.828387651742858	130	2.21097341109103	-34.8250149395063	-23.2174045312784	0.00476715800762723	691	0.516978193146418	0.285132198845678	3.18080306089276	4.98085410977132
C205	V1	TVR	S2	1	Cervix	8	LC	NC	UIC3	S2	3.7	6.8	5.25	0.871397427613445	145	2.78561848551582	-35.6274616039854	-21.0029645550273	0.00793786200154974	774	0.522188841201717	0.281660424377304	3.48476879635217	4.63484658580604
C205	V1	TVR	S2	1	Cervix	9	LC	NC	UIC3	S2	3.7	6.8	5.25	1.1590026062487	156	4.16646281413455	-36.1577458259328	-14.2838160517264	0.0372922334997508	814	0.494517426273459	0.277707480386035	3.69823557359685	6.79314331191979
C205	V1	TVR	S2	1	Cervix	10	LC	NC	UIC3	S2	3.7	6.8	5.25	1.01317628116963	152	3.55088657427187	-36.1829097973094	-17.5407552823821	0.0176166964745685	788	0.481482014388489	0.263755228652381	3.51343019505086	4.23176916904324
C206	V2	TVR	S1	1	Cervix	1	LC	NC	UIC3	S2	3.7	6.8	5.25	1.01463056211768	151	3.2892104997028	-31.6364653295411	-14.3681102061014	0.0365753911559706	780	0.467492877492877	0.254545516682813	2.73657901576196	2.60637428921872
C206	V2	TVR	S1	1	Cervix	2	LC	NC	UIC3	S2	3.7	6.8	5.25	1.19166780206412	146	4.55957852725215	-35.0964852856302	-11.1586980175564	0.0765826161467698	755	0.507842565597668	0.289237121415117	2.62950776352718	3.87696672921361
C206	V2	TVR	S1	1	Cervix	3	LC	NC	UIC3	S2	3.7	6.8	5.25	1.09693968006073	143	3.76185602236591	-33.0455114838935	-13.2957673664725	0.0468191218112903	737	0.433544494720965	0.24721093906798	2.67842477902442	2.62807280589127
C206	V2	TVR	S1	1	Cervix	4	LC	NC	UIC3	S2	3.7	6.8	5.25	1.01888965884251	174	3.56392144118831	-33.2916090644355	-14.5810214981969	0.0348255392720472	867	0.438200514138818	0.252838915149334	2.25010756825008	2.2548630229129
C206	V2	TVR	S1	1	Cervix	5	LC	NC	UIC3	S2	3.7	6.8	5.25	1.05789295075517	170	3.08062598419195	-30.4353060124525	-14.2620195954447	0.0374798669449588	855	0.445176322418136	0.255965953055102	2.23528182659554	2.5232459085531
C206	V2	TVR	S1	1	Cervix	6	LC	NC	UIC3	S2	3.7	6.8	5.25	1.10296352472725	165	3.16319159462975	-30.0293584287694	-13.4226025569632	0.0454715485281563	857	0.457454323995128	0.262569339360356	2.61376038714849	4.00910941667264
C206	V2	TVR	S1	1	Cervix	7	LC	NC	UIC3	S2	3.7	6.8	5.25	1.13870296986487	155	3.70261534621358	-31.73231276846	-12.2935822008387	0.0589714464017539	782	0.455486968449932	0.26415959452979	2.40413435248345	2.53648027852906
C206	V2	TVR	S1	1	Cervix	8	LC	NC	UIC3	S2	3.7	6.8	5.25	1.13512385044589	194	3.60055790628181	-30.3855728878056	-11.4826438798261	0.071078067582198	967	0.44763779527559	0.261724270722499	2.57801892364119	3.5883761180622
C206	V2	TVR	S1	1	Cervix	9	LC	NC	UIC3	S2	3.7	6.8	5.25	1.11901127166107	156	3.07767171805449	-28.1225582673146	-11.9647817475286	0.063609477065152	790	0.454227642276423	0.257661990137462	2.73546307632768	3.15205223118348
C206	V2	TVR	S1	1	Cervix	10	LC	NC	UIC3	S2	3.7	6.8	5.25	0.958217543486964	164	2.74044874803644	-29.4052849559306	-15.0179290287393	0.031492497033912	823	0.451944444444445	0.274835632195066	2.37424383147021	2.09820016606422
C206	V2	TVR	S1	2	Cervix	1	LC	NC	UIC3	S2	3.7	6.8	5.25	1.07761244221321	153	3.96745821354068	-35.6320224454764	-14.8028668243878	0.0330912610411581	778	0.485172413793104	0.252270778669033	2.68747485212948	4.69016060026646
C206	V2	TVR	S1	2	Cervix	2	LC	NC	UIC3	S2	3.7	6.8	5.25	1.07098980287082	138	3.9859998398163	-36.3341085943476	-15.407609435312	0.0287898270853515	734	0.457217391304348	0.250933980733865	2.97890692323302	5.69584460641026
C206	V2	TVR	S1	2	Cervix	3	LC	NC	UIC3	S2	3.7	6.8	5.25	1.0987029166618	165	3.5370532407192	-33.4520915537372	-14.8825620399614	0.0324895574704903	864	0.484061696658098	0.274029855484743	3.03613968784198	4.65517858266217
C206	V2	TVR	S1	2	Cervix	4	LC	NC	UIC3	S2	3.7	6.8	5.25	1.20461735797729	150	4.32482013094966	-36.1327689218098	-13.4274632343241	0.0454206846797167	799	0.495884773662551	0.254228131308495	2.85434509239861	3.86021412496885
C206	V2	TVR	S1	2	Cervix	5	LC	NC	UIC3	S2	3.7	6.8	5.25	1.20999802023316	148	4.10375993292028	-34.5913979770215	-13.0466583291901	0.0495831560735581	775	0.50433988764045	0.272102533383957	3.24162900402923	5.25329186555304
C206	V2	TVR	S1	2	Cervix	6	LC	NC	UIC3	S2	3.7	6.8	5.25	1.00952391405424	198	3.22179811417376	-32.6505445979758	-15.7361044985636	0.026692518361588	988	0.465305676855895	0.259191290437731	2.75535043351828	3.531391603449
C206	V2	TVR	S1	2	Cervix	7	LC	NC	UIC3	S2	3.7	6.8	5.25	1.11730545236934	172	3.8978338630714	-34.4919583294133	-14.0283305482884	0.0395518630371476	884	0.500823095823096	0.268856968530532	2.75254201588923	4.00811294320074
C206	V2	TVR	S1	2	Cervix	8	LC	NC	UIC3	S2	3.7	6.8	5.25	0.987478975446695	162	3.27494191632366	-33.2016340098421	-16.0081889491429	0.0250715454326051	850	0.472568578553616	0.26513348751614	2.73299773893308	3.43585683699336
C206	V2	TVR	S1	2	Cervix	9	LC	NC	UIC3	S2	3.7	6.8	5.25	1.13527160206337	146	3.70209726981358	-31.8580310424049	-12.4220203758837	0.0572529623238849	758	0.466405135520685	0.269081880638356	2.84474720959379	5.55422263036145
C206	V2	TVR	S1	2	Cervix	10	LC	NC	UIC3	S2	3.7	6.8	5.25	0.961428959158084	169	3.35476241384955	-34.8514237950711	-17.238921122361	0.0188846042359772	867	0.499503816793893	0.269931594279938	3.23711208242415	6.45973259166477
C215	V1	TVR	S1	1	Cervix	1	LC	NC	UIC3	S2	3.7	6.8	5.25	1.58398951185425	124	4.81860616002085	-39.6818427154808	-14.3841603753713	0.0364404693878954	697	0.486362252663623	0.273047966012747	3.39472753057658	5.40444032791124
C215	V1	TVR	S1	1	Cervix	2	LC	NC	UIC3	S2	3.7	6.8	5.25	1.15745287669343	105	3.18951080290201	-36.7317305105372	-19.9867987953016	0.0100304431425612	597	0.494822695035461	0.261028442368995	2.92387087310793	4.21550341698738
C215	V1	TVR	S1	1	Cervix	3	LC	NC	UIC3	S2	3.7	6.8	5.25	1.73001990771095	122	4.88108910356357	-34.7731834846211	-9.1474656909124	0.121689590851709	666	0.522733224222586	0.290692038936223	2.58037329226907	2.7489158395109
C215	V1	TVR	S1	1	Cervix	4	LC	NC	UIC3	S2	3.7	6.8	5.25	1.31954926663388	126	4.26865034229527	-37.986940723178	-15.5765264261278	0.0276915558577596	673	0.485971786833856	0.273295911794724	2.2744264766734	2.18629657886338
C215	V1	TVR	S1	1	Cervix	5	LC	NC	UIC3	S2	3.7	6.8	5.25	1.32873557678729	122	4.31580133977501	-35.9314443644645	-13.2734873306457	0.0470599289264606	676	0.466609105180534	0.28806357304981	2.51361554197194	4.24183367128846
C215	V1	TVR	S1	1	Cervix	6	LC	NC	UIC3	S2	3.7	6.8	5.25	1.27645132810227	138	4.39545169389796	-37.8815807123325	-14.8054593193682	0.0330715133051822	716	0.45353125	0.265843269200751	3.77585589145308	5.62317003635545
C215	V1	TVR	S1	1	Cervix	7	LC	NC	UIC3	S2	3.7	6.8	5.25	1.15699019721533	131	3.03476277244632	-32.3420470180952	-16.409542462752	0.0228583960810992	708	0.435539215686274	0.261432920546937	3.49472987585851	7.23268782394617
C215	V1	TVR	S1	1	Cervix	8	LC	NC	UIC3	S2	3.7	6.8	5.25	1.36438693497536	159	3.73899744467542	-33.2287906809522	-13.5990540964062	0.0436610916769314	804	0.452073342736249	0.297924677153997	3.38420276935294	5.28281825725975
C215	V1	TVR	S1	1	Cervix	9	LC	NC	UIC3	S2	3.7	6.8	5.25	1.28946071675509	139	4.40135684651358	-38.5773565498065	-15.4702331056103	0.0283776670850172	716	0.456201923076923	0.286176147524608	3.15551530776751	4.69084310579969
C215	V1	TVR	S1	1	Cervix	10	LC	NC	UIC3	S2	3.7	6.8	5.25	1.44867223632909	170	4.30474503263015	-33.0195507447969	-10.4196393234886	0.0907895926747139	880	0.461573333333334	0.26235389084392	2.8635952582135	3.88922461357398
C215	V1	TVR	S2	1	Cervix	1	LC	NC	UIC3	S2	3.7	6.8	5.25	1.32867511951777	174	3.68028913932224	-34.4388744510259	-15.1173564695842	0.030779697906163	903	0.517133917396746	0.266655552723065	3.65220357122812	6.18736052094833
C215	V1	TVR	S2	1	Cervix	2	LC	NC	UIC3	S2	3.7	6.8	5.25	1.48220032825087	202	4.7004501771684	-35.5848217350023	-10.9074583048682	0.0811435809234885	1005	0.513712446351931	0.302590595812457	3.65407992192957	5.50481381943144
C215	V1	TVR	S2	1	Cervix	3	LC	NC	UIC3	S2	3.7	6.8	5.25	1.42854409888002	193	4.12353119438516	-34.5934091395329	-12.9448703690108	0.0507589889669826	964	0.483483412322275	0.290265470932022	3.63704519224511	5.74162251562013
C215	V1	TVR	S2	1	Cervix	4	LC	NC	UIC3	S2	3.7	6.8	5.25	1.49036876693773	177	4.72331748862996	-37.3870790798859	-12.5896622645785	0.0550850532432745	912	0.51456384323641	0.286421448630052	3.04395401777088	3.35390304385242
C215	V1	TVR	S2	1	Cervix	5	LC	NC	UIC3	S2	3.7	6.8	5.25	1.52257533044819	189	5.36315819200716	-39.3054166093863	-11.1488361013487	0.0767567167934516	925	0.517470817120623	0.27620566422948	3.99059090285856	5.7158744343959
C215	V1	TVR	S2	1	Cervix	6	LC	NC	UIC3	S2	3.7	6.8	5.25	1.43807684792168	181	4.87605442107668	-37.2530607655906	-11.653775054938	0.0683317423230222	919	0.529864532019704	0.29915146149662	3.39048859068365	4.32601518074368
C215	V1	TVR	S2	1	Cervix	7	LC	NC	UIC3	S2	3.7	6.8	5.25	1.60919313418492	188	5.43575601952495	-37.1465553204949	-8.6088362179889	0.137757857014651	934	0.534278283485046	0.291315766106928	3.25794460123126	6.07330100788828
C215	V1	TVR	S2	1	Cervix	8	LC	NC	UIC3	S2	3.7	6.8	5.25	1.29356884100485	161	3.8454608300411	-34.8549931648839	-14.6663238071681	0.0341481845053244	844	0.490561497326202	0.284533400356627	2.99138336059678	3.90975605369181
C215	V1	TVR	S2	1	Cervix	9	LC	NC	UIC3	S2	3.7	6.8	5.25	1.54941636368742	159	4.32580602433954	-34.3782398313666	-11.667758203584	0.0681120857580472	815	0.494277777777778	0.280397156353804	3.54135952838417	4.03435223115995
C215	V1	TVR	S2	1	Cervix	10	LC	NC	UIC3	S2	3.7	6.8	5.25	1.72276854516119	170	3.99474890521552	-32.2859326862543	-11.3135009338728	0.0739009304834931	895	0.502526737967915	0.278399817625905	3.38718957337431	4.89544903495249
C216	V2	TVR	S2	1	Cervix	1	LC	NC	UIC4	S2	3.7	6.8	5.25	0.955365002624477	129	3.52102359135339	-32.0746753279056	-13.5893014733003	0.0437592482624353	664	0.466297520661157	0.26299505965156	2.21046224171304	2.8636700179044
C216	V2	TVR	S2	1	Cervix	2	LC	NC	UIC4	S2	3.7	6.8	5.25	0.91790195718529	168	3.5339735253994	-32.8926970366357	-14.3393360282888	0.0368185259393411	853	0.439369973190349	0.262277080514009	2.9818753472592	4.37313815338979
C216	V2	TVR	S2	1	Cervix	3	LC	NC	UIC4	S2	3.7	6.8	5.25	1.01317648504824	98	3.01529341590471	-26.6267500601545	-10.7964596266548	0.0832442102285109	551	0.442698412698412	0.261556474934153	2.40975134189216	4.29529578915964
C216	V2	TVR	S2	1	Cervix	4	LC	NC	UIC4	S2	3.7	6.8	5.25	0.763693708445299	128	2.86102254721581	-32.5061109317909	-17.4857425589079	0.0178412691153577	673	0.475534290271133	0.279725150397298	2.10145736329241	2.37280355701738
C216	V2	TVR	S2	1	Cervix	5	LC	NC	UIC4	S2	3.7	6.8	5.25	1.11955687489505	126	3.87790743332865	-29.7531267805959	-9.39411275562048	0.114971110031143	670	0.438655462184874	0.256819200280221	2.66483004283035	5.74440691877732
C216	V2	TVR	S2	1	Cervix	6	LC	NC	UIC4	S2	3.7	6.8	5.25	1.15807499637182	131	3.74541780034804	-31.3428412352845	-11.6793977834573	0.0679297821247432	686	0.485585738539899	0.261495967503812	2.91569385097655	5.75384638232338
C216	V2	TVR	S2	1	Cervix	7	LC	NC	UIC4	S2	3.7	6.8	5.25	1.06775365295143	117	2.70478562307609	-28.6021809131809	-14.4020563920315	0.0362906177366146	605	0.485091240875912	0.282465947982359	2.86622446461172	2.6895293300279
C216	V2	TVR	S2	1	Cervix	8	LC	NC	UIC4	S2	3.7	6.8	5.25	1.15217577318332	141	2.88063120296315	-26.2545627428488	-11.1312489272922	0.0770681807496976	719	0.501734693877551	0.269191579854966	2.92475733190071	3.72035234083825
C216	V2	TVR	S2	1	Cervix	9	LC	NC	UIC4	S2	3.7	6.8	5.25	1.0890619797211	143	3.64944103932045	-32.9214048958599	-13.7618394394276	0.0420548468791757	754	0.449940828402367	0.263245829717976	2.69964471221045	3.1915824832642
C216	V2	TVR	S2	1	Cervix	10	LC	NC	UIC4	S2	3.7	6.8	5.25	1.34114514950081	140	4.4405376732568	-32.2613378086599	-8.94851502406173	0.127393860227293	738	0.4602950310559	0.257024618775037	3.05107122641734	5.19573542712828
C216	V2	TVR	S2	2	Cervix	1	LC	NC	UIC4	S2	3.7	6.8	5.25	1.03640078063572	129	2.65747674727278	-26.4573970789116	-12.5056441557295	0.0561610972725213	677	0.398690851735016	0.233952282461829	2.43784135427893	2.95140905396931
C216	V2	TVR	S2	2	Cervix	2	LC	NC	UIC4	S2	3.7	6.8	5.25	1.1997537644378	132	2.42894261220398	-28.2038668654342	-15.4519181513633	0.0284975933438288	691	0.474619124797407	0.254659613326539	2.74163431002858	3.32600876242023
C216	V2	TVR	S2	2	Cervix	3	LC	NC	UIC4	S2	3.7	6.8	5.25	1.15441827132948	167	2.98659523015975	-31.7919936808148	-16.1123687224761	0.0244772784163865	846	0.459227586206897	0.267092405038238	2.85940236815747	4.04686019354429
C216	V2	TVR	S2	2	Cervix	4	LC	NC	UIC4	S2	3.7	6.8	5.25	1.22963447003671	193	3.48052395593234	-30.7327012284565	-12.4599504598117	0.0567551079455106	950	0.43393023255814	0.272967386688451	3.21267996583378	4.92366180162906
C216	V2	TVR	S2	2	Cervix	5	LC	NC	UIC4	S2	3.7	6.8	5.25	1.30645464359788	191	3.93446724942968	-29.6552922168706	-8.99933915736477	0.12591169903017	952	0.47081490104773	0.284605459475478	3.04333077252283	5.69353394897154
C216	V2	TVR	S2	2	Cervix	6	LC	NC	UIC4	S2	3.7	6.8	5.25	1.18579932470786	191	3.5936073672923	-31.5451780611139	-12.6787393828293	0.0539667247823607	942	0.473852556480381	0.261194412443434	3.31444378042439	6.2210550787995
C216	V2	TVR	S2	2	Cervix	7	LC	NC	UIC4	S2	3.7	6.8	5.25	1.19279851070991	166	3.44771370309749	-30.5748166810085	-12.4743197397467	0.0565676355268743	850	0.437537619699043	0.255309556172954	3.22376001975938	4.38331325669982
C216	V2	TVR	S2	2	Cervix	8	LC	NC	UIC4	S2	3.7	6.8	5.25	1.29942676967548	159	3.97887763558311	-34.6182248880321	-13.7291173012207	0.0423729079769495	815	0.455502645502646	0.272120223223177	3.03967895109732	4.24469441328095
C216	V2	TVR	S2	2	Cervix	9	LC	NC	UIC4	S2	3.7	6.8	5.25	1.38912330283427	146	4.6300590893227	-34.4235919300991	-10.115781711155	0.0973692509143174	777	0.482446657183499	0.277001629557068	2.93383803479974	4.67903800875373
C216	V2	TVR	S2	2	Cervix	10	LC	NC	UIC4	S2	3.7	6.8	5.25	1.31340718434506	134	3.9045836482664	-35.8640359798911	-15.3649718264925	0.0290738682015327	738	0.436516516516516	0.255061007941056	3.65643963754062	4.8372111650162
C222	V2	TVO	S1	1	Cervix	1	LC	NC	UIC4	S1	3.7	6.8	5.25	1.85564460570872	111	3.7277575644963	-26.1158085918021	-6.54508137819651	0.221560257991352	621	0.551840148698885	0.28995240813103	4.18247909745336	6.53099266709434
C222	V2	TVO	S1	1	Cervix	2	LC	NC	UIC4	S2	3.7	6.8	5.25	1.74870795468413	100	4.33545249149734	-32.5017457775041	-9.74062019714308	0.106154395187904	571	0.595443548387097	0.273548704578315	4.19849821159485	6.86587812147747
C222	V2	TVO	S1	1	Cervix	3	LC	NC	UIC4	S1	3.7	6.8	5.25	1.71104829984144	109	3.28410121746592	-26.5337647294734	-9.29223333777733	0.117700055118578	618	0.541389432485323	0.284697684525855	3.56494960179788	6.21294652206223
C222	V2	TVO	S1	1	Cervix	4	LC	NC	UIC4	S2	3.7	6.8	5.25	1.92823815803269	100	2.85585062670308	-21.3365922355077	-6.34337644531648	0.232093167419665	562	0.553266533066132	0.277962233252403	3.78439366671817	5.45434189399955
C222	V2	TVO	S1	1	Cervix	5	LC	NC	UIC4	S3	3.7	6.8	5.25	1.95328315881389	91	3.95279213667896	-28.4206410103008	-7.66848229273622	0.171061301004374	538	0.503734693877551	0.274297263517928	4.26222323200887	7.60872574438886
C222	V2	TVO	S1	1	Cervix	6	LC	NC	UIC4	S3	3.7	6.8	5.25	1.90509573947935	93	3.40119948471419	-26.3759956839179	-8.51969838916841	0.140614517535664	546	0.538340707964602	0.278363349187124	3.57793385671001	3.33729346114227
C222	V2	TVO	S1	1	Cervix	7	LC	NC	UIC4	S1	3.7	6.8	5.25	1.88863613309842	76	3.43136590312793	-27.0431453068302	-9.02847431540853	0.125069832569828	451	0.550955056179775	0.28814450248511	4.66483502384505	4.60919908840011
C222	V2	TVO	S1	1	Cervix	8	LC	NC	UIC4	S1	3.7	6.8	5.25	1.78757014211239	105	2.67162089596569	-24.510331009031	-10.4843213052111	0.0894474305206704	587	0.573544554455445	0.324441997309387	3.73366028696665	6.41960470025861
C222	V2	TVO	S1	1	Cervix	9	LC	NC	UIC4	S2	3.7	6.8	5.25	1.81267219714865	113	3.39767181896067	-26.7319141161852	-8.89413706664169	0.128998985051468	621	0.525588822355289	0.304261569368874	4.51696891948506	6.2094353363879
C222	V2	TVO	S1	1	Cervix	10	LC	NC	UIC4	S2	3.7	6.8	5.25	1.9703675001619	91	3.19953157349468	-24.2205880048102	-7.42304724396319	0.181006960463906	512	0.502015113350125	0.296847016636788	4.89105701217086	7.39703589726452
C222	V2	TVO	S1	2	Cervix	1	LC	NC	UIC4	S2	3.7	6.8	5.25	1.61375248796672	54	4.94059926322439	-38.4328186986952	-12.4946725667672	0.0563031565158086	359	0.542229729729729	0.279476073857691	4.69489269527277	7.25362114039002
C222	V2	TVO	S1	2	Cervix	2	LC	NC	UIC4	S1	3.7	6.8	5.25	1.53060683036256	118	4.66012168898656	-34.0100083176264	-9.54436945044698	0.111061377297582	660	0.51998266897747	0.265285812283873	3.69551685110083	4.11738509218014
C222	V2	TVO	S1	2	Cervix	3	LC	NC	UIC4	S2	3.7	6.8	5.25	1.7509503981499	94	4.96584362150138	-33.9225284936388	-7.85184948075654	0.163989126254503	556	0.595911016949153	0.29386944926566	5.64253668411751	11.4455839463743
C222	V2	TVO	S1	2	Cervix	4	LC	NC	UIC4	S2	3.7	6.8	5.25	1.48445016907306	72	3.58259397158423	-30.1709303491387	-11.3623119983215	0.0730749959850097	438	0.524893048128342	0.285633418312066	4.50337153470324	7.07617951838813
C222	V2	TVO	S1	2	Cervix	5	LC	NC	UIC4	S2	3.7	6.8	5.25	1.92320326978634	66	5.76808140164325	-34.000964935442	-3.71853757681501	0.424762572454274	410	0.512968299711816	0.286954522243714	3.91480747145871	3.47323971532579
C222	V2	TVO	S1	2	Cervix	6	LC	NC	UIC4	S2	3.7	6.8	5.25	1.460175933177	71	3.55660878482516	-30.4987811587653	-11.8265850384332	0.0656661411949086	456	0.516697892271663	0.28863139914606	3.48091698372241	3.10587012043996
C222	V2	TVO	S1	2	Cervix	7	LC	NC	UIC4	S2	3.7	6.8	5.25	1.79861759273878	72	6.13485079535	-38.2044436723085	-5.99647699672099	0.251392490420291	457	0.577890410958903	0.277645495054901	4.8023602747456	6.54970833606672
C222	V2	TVO	S1	2	Cervix	8	LC	NC	UIC4	S2	3.7	6.8	5.25	1.9486836192412	52	5.77459562442996	-37.5852919319294	-7.26866490367215	0.187557100240589	381	0.638566666666667	0.28878180110779	6.66168792205447	11.255543255245
C222	V2	TVO	S1	2	Cervix	9	LC	NC	UIC4	S2	3.7	6.8	5.25	1.78414822297947	87	3.89485165223539	-30.7428047393676	-10.2948335651318	0.0934365175289517	540	0.591849315068494	0.278470002800094	5.74302839510277	8.93349380734105
C222	V2	TVO	S1	2	Cervix	10	LC	NC	UIC4	S2	3.7	6.8	5.25	1.72078529998101	66	4.28511064010398	-30.7564235418898	-8.25959268134385	0.149293442322245	430	0.567971830985916	0.276863688534853	5.7053509731958	6.50093720444554
C224	V2	TVR	S3	2	Cervix	1	LC	NC	UIC4	S2	3.7	6.8	5.25	1.14856896522651	151	3.11361792610718	-35.0335624736026	-18.6870683615399	0.0135298556721358	806	0.498728010825439	0.275300290173995	3.61507243676802	6.37455973270998
C224	V2	TVR	S3	2	Cervix	2	LC	NC	UIC4	S2	3.7	6.8	5.25	1.34308955977518	147	3.38701300726284	-35.8995039445219	-18.117685656392	0.015425222399171	766	0.594140508221226	0.260147444351728	3.59568294316574	4.12184983444597
C224	V2	TVR	S3	2	Cervix	3	LC	NC	UIC4	S2	3.7	6.8	5.25	1.1605880705607	126	4.19742377990209	-40.1266377130828	-18.0901628685968	0.0155232879361784	664	0.534999999999999	0.275164009924996	3.91790802946504	4.03701250249224
C224	V2	TVR	S3	2	Cervix	4	LC	NC	UIC4	S2	3.7	6.8	5.25	0.969823539281254	152	2.7657759040109	-33.4329573226459	-18.9126338265887	0.0128450742004421	807	0.449659685863874	0.241380671273372	2.29682458447192	3.4748239342945
C224	V2	TVR	S3	2	Cervix	5	LC	NC	UIC4	S2	3.7	6.8	5.25	1.05997298490091	166	3.36683669291743	-35.6256505020138	-17.9497578641973	0.0160333478025125	873	0.452136536030341	0.257150621414393	2.16792169757421	2.12399921687327
C224	V2	TVR	S3	2	Cervix	6	LC	NC	UIC4	S2	3.7	6.8	5.25	1.29042763950045	126	3.85195944558081	-35.4491707445457	-15.2263836552465	0.0300166094414595	703	0.513091190108192	0.278471662658321	3.32875662350327	3.15654500010329
C224	V2	TVR	S3	2	Cervix	7	LC	NC	UIC4	S2	3.7	6.8	5.25	1.14186512909135	187	3.47975874320323	-35.0483041749137	-16.7795707730968	0.0209914733870891	966	0.445568445475638	0.255932335945879	2.64659066257337	2.23395438952221
C224	V2	TVR	S3	2	Cervix	8	LC	NC	UIC4	S2	3.7	6.8	5.25	0.766408133403213	150	2.10308634102631	-32.3425556382463	-21.3013523478582	0.00741079440936291	796	0.427379032258065	0.250315518562031	2.19572929715161	1.89678884589436
C224	V2	TVR	S3	2	Cervix	9	LC	NC	UIC4	S2	3.7	6.8	5.25	1.16016402294743	149	3.9587030990928	-38.3910593979178	-17.6078681276806	0.0173465529940846	782	0.507622377622378	0.276681915584857	4.23768494155744	8.0160697884606
C224	V2	TVR	S3	2	Cervix	10	LC	NC	UIC4	S2	3.7	6.8	5.25	1.24760828464994	171	4.69167667819623	-36.9484534151662	-12.317150854636	0.0586522820735679	907	0.510787037037037	0.280184231756825	3.11795310397266	3.38847130159702
C224	V2	TVR	S2	1	Cervix	1	LC	NC	UIC4	S2	3.7	6.8	5.25	1.12704752624057	156	3.96457853578718	-35.9672241836607	-15.153186870778	0.0305268022182086	805	0.472536520584329	0.27476018374464	2.47414398957676	3.3566748672905
C224	V2	TVR	S2	1	Cervix	2	LC	NC	UIC4	S2	3.7	6.8	5.25	1.13215460107406	133	3.74228831855312	-34.9192843731649	-15.272270700761	0.0297011270769638	710	0.419347496206373	0.231538463141514	2.15199616613394	2.08069403954956
C224	V2	TVR	S2	1	Cervix	3	LC	NC	UIC4	S2	3.7	6.8	5.25	1.01610755175618	172	4.00511864705502	-35.7672312722441	-14.7403583752052	0.0335709910673783	863	0.420210396039603	0.253960119986554	2.1722880229192	2.8838837561639
C224	V2	TVR	S2	1	Cervix	4	LC	NC	UIC4	S2	3.7	6.8	5.25	1.24892539482213	153	4.45537006093548	-34.4670546652476	-11.0763618453363	0.078048366044471	778	0.446917712691771	0.2553486173914	2.6349921810368	4.69771607156216
C224	V2	TVR	S2	1	Cervix	5	LC	NC	UIC4	S2	3.7	6.8	5.25	1.22885105740182	152	4.00056645999222	-32.180427291183	-11.1774533762238	0.0762526010326431	769	0.424673913043478	0.272666155395452	2.24595634626922	2.53414372364015
C224	V2	TVR	S2	1	Cervix	6	LC	NC	UIC4	S2	3.7	6.8	5.25	0.918083742861126	172	3.05990635526183	-34.8911644672915	-18.8266561021669	0.0131019033009799	843	0.461562082777036	0.271790636737391	2.95774009410095	4.09178567396419
C224	V2	TVR	S2	1	Cervix	7	LC	NC	UIC4	S2	3.7	6.8	5.25	1.02508802124749	178	3.28090870956134	-32.1818322675047	-14.9570615423076	0.0319369799591189	900	0.44060212514758	0.251698234167324	1.92965168439718	3.98047396070752
C224	V2	TVR	S2	1	Cervix	8	LC	NC	UIC4	S2	3.7	6.8	5.25	1.2935225024971	154	4.47108159701767	-31.8424026033384	-8.36922421899562	0.145571909271835	789	0.417865937072503	0.242704710549794	2.40918796146283	3.93023197566307
C224	V2	TVR	S2	1	Cervix	9	LC	NC	UIC4	S2	3.7	6.8	5.25	0.962841504685447	175	2.78671333432263	-31.280465853453	-16.6502208482592	0.0216260854754799	888	0.440023696682464	0.248169095162297	2.10382181197585	3.51547871696544
C224	V2	TVR	S2	1	Cervix	10	LC	NC	UIC4	S2	3.7	6.8	5.25	1.11961108114997	169	3.83727134481554	-32.7629081913876	-12.617233631106	0.054736451210747	830	0.382459016393442	0.231692567001138	1.84813869577458	1.91958889304719
C226	V2	TVR	S3	1	Cervix	1	LC	NC	UIC4	S2	3.7	6.8	5.25	0.851654607177626	123	2.02804879538064	-31.8816863695063	-21.234430193758	0.00752587465230718	666	0.419376026272578	0.245191798213475	2.84888398530332	2.84943181351569
C226	V2	TVR	S3	1	Cervix	2	LC	NC	UIC4	S2	3.7	6.8	5.25	0.927544559102652	121	2.73853986174998	-32.2899075721593	-17.9125732979719	0.0161712157076853	676	0.442445561139028	0.263716435189686	2.38021663700881	2.3967914946071
C226	V2	TVR	S3	1	Cervix	3	LC	NC	UIC4	S2	3.7	6.8	5.25	1.1215508689517	113	2.40749298014875	-29.7813442377224	-17.1420060919415	0.0193107610879447	646	0.42824120603015	0.242012858338617	2.60013554669536	3.09890976027067
C226	V2	TVR	S3	1	Cervix	4	LC	NC	UIC4	S2	3.7	6.8	5.25	0.849614573279167	163	2.06579928972329	-31.0714783820219	-20.2260321109746	0.00949285372508067	830	0.435296442687747	0.256685048486694	2.59569893131746	2.70819704204041
C226	V2	TVR	S3	1	Cervix	5	LC	NC	UIC4	S2	3.7	6.8	5.25	0.765685103259673	144	1.6256575505995	-29.8462170254616	-21.3115148848142	0.00739347334545538	751	0.499754689754689	0.284793450904544	3.05571194472165	4.93378040580989
C226	V2	TVR	S3	1	Cervix	6	LC	NC	UIC4	S2	3.7	6.8	5.25	0.977207670015206	92	2.60874499407156	-33.0365561777682	-19.3406449588926	0.0116395316106467	543	0.486024590163935	0.279063731303792	3.21440906702306	4.54480337204328
C226	V2	TVR	S3	1	Cervix	7	LC	NC	UIC4	S2	3.7	6.8	5.25	1.20911231483639	72	2.74550004493126	-31.5994759191232	-17.1856006832341	0.0191178888215875	439	0.450224438902743	0.262266466596946	2.87278792301062	4.82757664118857
C226	V2	TVR	S3	1	Cervix	8	LC	NC	UIC4	S2	3.7	6.8	5.25	1.03841281830789	84	2.10513111066946	-31.0155334754187	-19.963595144404	0.0100841775954172	462	0.49852534562212	0.2708205656922	2.48030034584908	3.27427619648511
C226	V2	TVR	S3	1	Cervix	9	LC	NC	UIC4	S2	3.7	6.8	5.25	1.05326228894707	75	2.38485143566677	-31.887501321516	-19.3670312842655	0.0115690279838886	468	0.442477477477477	0.24709086060958	2.20257620576039	2.16079953359111
C226	V2	TVR	S3	1	Cervix	10	LC	NC	UIC4	S2	3.7	6.8	5.25	1.1838896694342	68	2.4946033630472	-32.6948452016901	-19.5981775456923	0.0109693841399738	415	0.490641975308642	0.235116534653298	2.39926708949848	2.9790904716903
C226	V2	TVR	S3	2	Cervix	1	LC	NC	UIC4	S2	3.7	6.8	5.25	0.969191857940917	126	2.61311440906853	-33.02849559289	-19.3096449452802	0.011722912015598	725	0.435262295081968	0.249787456556273	3.07494179385778	4.42696337218745
C226	V2	TVR	S3	2	Cervix	2	LC	NC	UIC4	S2	3.7	6.8	5.25	0.953409818367172	101	2.49951042100086	-32.3943534715238	-19.2719237612693	0.0118251762884437	584	0.406924493554328	0.242488497479837	2.30477110702686	2.26090778196435
C226	V2	TVR	S3	2	Cervix	3	LC	NC	UIC4	S2	3.7	6.8	5.25	0.865679535933634	124	1.92689546625776	-30.6471285956769	-20.5309273978237	0.00884926621324747	689	0.407111801242236	0.283149988418479	2.45706759373075	2.00266100220985
C226	V2	TVR	S3	2	Cervix	4	LC	NC	UIC4	S2	3.7	6.8	5.25	1.21367038660909	119	3.28850507313377	-34.9894173339272	-17.7247656999749	0.016885869555772	657	0.528566666666666	0.273675188993583	4.16972766147613	4.23288575848887
C226	V2	TVR	S3	2	Cervix	5	LC	NC	UIC4	S2	3.7	6.8	5.25	0.763390100984022	90	2.22024121745287	-32.7279056852866	-21.071639293659	0.00781332826004979	494	0.456046511627907	0.247659811933649	2.90242001671852	3.66812816266216
C226	V2	TVR	S3	2	Cervix	6	LC	NC	UIC4	S2	3.7	6.8	5.25	1.42531257184526	121	4.29658122901064	-36.9831872073002	-14.4261357549943	0.0360899619767366	655	0.602378277153558	0.275587312764714	3.94922224385899	5.08771049889547
C226	V2	TVR	S3	2	Cervix	7	LC	NC	UIC4	S2	3.7	6.8	5.25	1.12710452849828	138	3.23152164520978	-33.3104694160626	-16.3449807787113	0.0232007445388391	735	0.46572463768116	0.256920152390096	2.46066235804541	2.23870114556673
C226	V2	TVR	S3	2	Cervix	8	LC	NC	UIC4	S2	3.7	6.8	5.25	0.860242902560222	121	2.39385187627956	-32.5138804120447	-19.946158061577	0.0101247473285179	678	0.410081168831169	0.247887648106627	2.97019109287442	3.09461609958801
C226	V2	TVR	S3	2	Cervix	9	LC	NC	UIC4	S2	3.7	6.8	5.25	1.00848915575329	133	2.69492882278715	-31.5169961435379	-17.3686198239054	0.018328968194665	703	0.45124430955994	0.272265569850615	2.72538717344517	2.94235207472554
C226	V2	TVR	S3	2	Cervix	10	LC	NC	UIC4	S2	3.7	6.8	5.25	1.15413299672943	144	3.51025100356051	-34.0706143106456	-15.641796541953	0.0272784912256318	743	0.492164179104477	0.264326320101128	3.03479149928409	5.74653920106634
C227	V2	TVR	S3	1	Cervix	1	LC	NC	UIC4	S2	3.7	6.8	5.25	1.0177403704588	131	4.0236176409439	-40.543849938971	-19.4198573240155	0.0114291588165645	710	0.431916167664671	0.252789971267251	2.49628092542116	4.01176523394765
C227	V2	TVR	S3	1	Cervix	2	LC	NC	UIC4	S2	3.7	6.8	5.25	0.961172645548918	104	3.14211632603611	-36.5630378487261	-20.0669271370365	0.00984707591990127	604	0.448030821917808	0.258620948362158	2.63723932045635	4.46939034358972
C227	V2	TVR	S3	1	Cervix	3	LC	NC	UIC4	S2	3.7	6.8	5.25	0.624796990379515	120	2.31161057314835	-35.8148157035647	-23.6788601945359	0.00428661007677279	683	0.464250764525994	0.236021071536453	2.31787563723197	2.44287115783951
C227	V2	TVR	S3	1	Cervix	4	LC	NC	UIC4	S2	3.7	6.8	5.25	0.994743491176871	100	3.49575654741977	-39.1116874741717	-20.758965600218	0.008396599523678	561	0.43734962406015	0.252226107608941	2.5643915169228	2.42627437028727
C227	V2	TVR	S3	1	Cervix	5	LC	NC	UIC4	S2	3.7	6.8	5.25	0.995656835805905	125	3.5465640757756	-37.719402149443	-19.0999407516211	0.0123028555479895	697	0.439585326953748	0.255724530382421	2.84389005353655	2.81737249501076
C227	V2	TVR	S3	1	Cervix	6	LC	NC	UIC4	S2	3.7	6.8	5.25	0.785961524570055	128	3.07074993584915	-36.8712147911777	-20.7497776279697	0.00841438224747542	738	0.441842857142858	0.244559464126766	2.16752155580042	3.25699741784969
C227	V2	TVR	S3	1	Cervix	7	LC	NC	UIC4	S2	3.7	6.8	5.25	1.171447505961	100	4.02119738428087	-36.8817536442235	-15.7704673767489	0.0264821512904956	633	0.4023322147651	0.250696703901386	2.26011586112996	2.28197897289416
C227	V2	TVR	S3	1	Cervix	8	LC	NC	UIC4	S2	3.7	6.8	5.25	0.733728835888464	111	2.37700528747613	-35.1153274050378	-22.6360496457881	0.0054499815923318	650	0.376545454545454	0.237745620637795	2.13461649371374	2.40839121169325
C227	V2	TVR	S3	1	Cervix	9	LC	NC	UIC4	S2	3.7	6.8	5.25	0.644387223385789	97	2.59607725544248	-37.8097427843627	-24.1803371932897	0.00381914617217687	563	0.427307692307692	0.243830826853797	2.30636201512482	4.26463066488353
C227	V2	TVR	S3	1	Cervix	10	LC	NC	UIC4	S2	3.7	6.8	5.25	0.769687020082732	76	2.61201657947815	-37.1086684116252	-23.3955813693649	0.00457553480278526	495	0.434016736401673	0.242363830086917	2.01804070829351	2.03831037115573
C227	V2	TVR	S1	1	Cervix	1	LC	NC	UIC4	S2	3.7	6.8	5.25	0.882676979230676	92	3.00406741444757	-36.1921657487044	-20.4208118228546	0.00907650847944841	528	0.432987804878049	0.268510669218892	2.63865935751165	3.17272211978787
C227	V2	TVR	S1	1	Cervix	2	LC	NC	UIC4	S2	3.7	6.8	5.25	0.881225620542118	84	3.28178489330298	-38.4726667831663	-21.2432960933257	0.00751052663581865	489	0.427882096069869	0.256117475239292	2.76173058604855	3.77363348299456
C227	V2	TVR	S1	1	Cervix	3	LC	NC	UIC4	S2	3.7	6.8	5.25	0.914301920853013	56	3.19316230496544	-39.5111045461023	-22.7470024450337	0.00531250993814678	356	0.397290322580645	0.261589143202312	2.88855514496305	5.40164876814723
C227	V2	TVR	S1	1	Cervix	4	LC	NC	UIC4	S2	3.7	6.8	5.25	0.886826484220032	64	3.01171330141862	-38.4055749461709	-22.5940801137231	0.00550290466095084	397	0.455833333333334	0.260935482265813	3.24307336521329	4.0062696618898
C227	V2	TVR	S1	1	Cervix	5	LC	NC	UIC4	S2	3.7	6.8	5.25	1.01093084993773	69	3.61487564299502	-37.703017740818	-18.7249206150942	0.013412444518558	413	0.42244094488189	0.260363257985028	2.63574967472916	3.87350910074499
C227	V2	TVR	S1	1	Cervix	6	LC	NC	UIC4	S2	3.7	6.8	5.25	0.89575688325136	76	2.80456586201379	-36.5181419802942	-21.7941712047218	0.0066158077963842	436	0.481439393939394	0.262925505864422	2.82276159201391	3.18848720440161
C227	V2	TVR	S1	1	Cervix	7	LC	NC	UIC4	S2	3.7	6.8	5.25	0.917847454200875	75	3.44255427722218	-39.7249102763846	-21.6515003209682	0.00683675422827498	439	0.432594458438287	0.256170455541707	2.69651553018402	5.32510635900807
C227	V2	TVR	S1	1	Cervix	8	LC	NC	UIC4	S2	3.7	6.8	5.25	0.914935382901573	74	2.87843697557215	-36.4837517523382	-21.3719576305844	0.00729128773281232	443	0.456650943396226	0.247372214735652	2.21062380715102	2.43550924384923
C227	V2	TVR	S1	1	Cervix	9	LC	NC	UIC4	S2	3.7	6.8	5.25	0.733582173173327	81	2.66011250324935	-37.7873308621207	-23.8217402200616	0.00414787803659691	473	0.457242206235012	0.232770358406764	2.75651336611387	3.5544725772532
C227	V2	TVR	S1	1	Cervix	10	LC	NC	UIC4	S2	3.7	6.8	5.25	0.762492117462479	66	2.68778791054621	-37.6867925748047	-23.5759060444371	0.00438944281582368	404	0.457116883116883	0.273810399255141	2.5411866157427	5.47300693609601
C229	V2	TVB	S1	1	Cervix	1	LC	NC	UIC4	S2	3.7	6.8	5.25	1.39370089980796	129	4.14642270718003	-38.7544599354183	-16.9857407227231	0.020018241659253	661	0.520274914089347	0.276156170781121	3.4290916096024	6.25949104553036
C229	V2	TVB	S1	1	Cervix	2	LC	NC	UIC4	S2	3.7	6.8	5.25	1.06585720710999	133	2.12986358371447	-35.5288339403852	-24.3470501258842	0.00367531855726892	693	0.573174342105264	0.320549295645164	3.8374005124407	4.91796049729527
C229	V2	TVB	S1	1	Cervix	3	LC	NC	UIC4	S2	3.7	6.8	5.25	1.40740355322479	91	4.21236757752684	-40.5574943551138	-18.4425645730979	0.0143134242081175	507	0.550184331797235	0.245217466070794	3.34227944348404	7.54026479286454
C229	V2	TVB	S1	1	Cervix	4	LC	NC	UIC4	S2	3.7	6.8	5.25	1.39262881373366	131	3.86241707029375	-37.8280194019816	-17.5503297829394	0.0175779013052053	684	0.594489112227805	0.301357580359808	3.70267609646202	6.58443438771061
C229	V2	TVB	S1	1	Cervix	5	LC	NC	UIC4	S2	3.7	6.8	5.25	1.11089322388967	89	2.56540402143889	-37.8334028688627	-24.3650317563085	0.00366013264200621	508	0.603066361556064	0.286637781988187	4.54176427812914	8.70934517887589
C229	V2	TVB	S1	1	Cervix	6	LC	NC	UIC4	S2	3.7	6.8	5.25	1.06676344013118	133	2.06862815525946	-34.0369741925944	-23.1766763774823	0.00481207471975658	684	0.600087108013937	0.28922926902439	5.27502012102137	10.4732942210516
C229	V2	TVB	S1	1	Cervix	7	LC	NC	UIC4	S2	3.7	6.8	5.25	1.41410255130117	93	3.58429524385354	-36.5499808341987	-17.7324308039677	0.0168560930336418	516	0.573370044052864	0.299062345684272	4.2661927475173	8.11400460548958
C229	V2	TVB	S1	1	Cervix	8	LC	NC	UIC4	S2	3.7	6.8	5.25	1.26686143209171	88	2.81884026193786	-36.9163735866802	-22.1174622115064	0.00614120760202514	490	0.626829836829837	0.290994462235295	3.88452223588842	6.78777500493176
C229	V2	TVB	S1	1	Cervix	9	LC	NC	UIC4	S2	3.7	6.8	5.25	1.31891526851608	85	3.26940082827293	-38.6555813565859	-21.4912270081531	0.00709377319935303	493	0.660073349633252	0.257888759455901	5.20437525825469	11.727895858251
C229	V2	TVB	S1	1	Cervix	10	LC	NC	UIC4	S2	3.7	6.8	5.25	1.25020715849802	80	1.92585993689988	-33.4905854208252	-23.3798207521008	0.00459216965870167	458	0.639320652173913	0.318307556801185	4.17558458501368	5.43394666030385
C229	V2	TVB	S1	2	Cervix	1	LC	NC	UIC4	S2	3.7	6.8	5.25	0.996815866992113	133	1.96411389560536	-27.3549852259347	-17.0433872740065	0.0197542830644231	696	0.488571428571429	0.255013925515326	2.97290726700691	3.21143861401074
C229	V2	TVB	S1	2	Cervix	2	LC	NC	UIC4	S2	3.7	6.8	5.25	1.17534884468716	155	2.66159017138803	-27.5815889698139	-13.6082405700267	0.0435688345621256	807	0.502300140252455	0.273131105516274	3.07821901477001	4.71811814360773
C229	V2	TVB	S1	2	Cervix	3	LC	NC	UIC4	S2	3.7	6.8	5.25	1.25434990512043	160	2.90163321280468	-27.5907365519307	-12.3571621847062	0.0581144031076809	824	0.481302013422818	0.266667600083161	3.06879166469532	3.60930125706085
C229	V2	TVB	S1	2	Cervix	4	LC	NC	UIC4	S2	3.7	6.8	5.25	1.27668162390998	164	2.80381079468033	-26.9344095478989	-12.2144028758272	0.0600564576609603	845	0.485442708333334	0.263610102524087	2.87744157900703	3.07528172541489
C229	V2	TVB	S1	2	Cervix	5	LC	NC	UIC4	S2	3.7	6.8	5.25	1.21330655181978	172	2.93119252006103	-29.6628904284986	-14.2741296981782	0.0373755016290293	892	0.475055762081785	0.240170980479324	3.18394336064502	5.21478599581824
C229	V2	TVB	S1	2	Cervix	6	LC	NC	UIC4	S2	3.7	6.8	5.25	1.29517386300061	145	3.198850565689	-30.1434462307603	-13.349480760893	0.0462436306619652	781	0.467352150537635	0.250704213379842	2.28762929391292	2.48266773060689
C229	V2	TVB	S1	2	Cervix	7	LC	NC	UIC4	S2	3.7	6.8	5.25	1.2522170706258	164	2.65146395031158	-27.1227809574518	-13.202595218316	0.04783441622518	844	0.458727272727273	0.255517407017685	2.98875081182029	4.48597796779037
C229	V2	TVB	S1	2	Cervix	8	LC	NC	UIC4	S2	3.7	6.8	5.25	1.23218763241672	155	2.54924605137527	-26.9967730986792	-13.613231328959	0.0435187955519421	801	0.469033112582782	0.274116846109831	2.80678908120415	4.56665904106047
C229	V2	TVB	S1	2	Cervix	9	LC	NC	UIC4	S2	3.7	6.8	5.25	1.30136070163862	175	2.9028624485441	-26.7292127163446	-11.4891848614881	0.0709710962943861	894	0.453844311377246	0.25413595504308	2.62708258025668	3.31903119271276
C229	V2	TVB	S1	2	Cervix	10	LC	NC	UIC4	S2	3.7	6.8	5.25	1.45842116706973	175	3.54979755700567	-27.0383051043867	-8.40186793010687	0.144481821094695	908	0.447806912991657	0.250953229770222	2.75024225358239	3.30496100096593
C230	V2	TVB	S3	1	Cervix	1	LC	NC	UIC4	S2	3.7	6.8	5.25	0.956114858441956	73	3.29492718180198	-33.5160088142167	-16.2176411097563	0.0238910858576478	511	0.423126338329764	0.246305035879605	2.69787925487573	3.19447847667336
C230	V2	TVB	S3	1	Cervix	2	LC	NC	UIC4	S2	3.7	6.8	5.25	0.924204873991093	87	2.65163654168083	-31.1112386341566	-17.1901467903322	0.019097887071459	538	0.428471698113208	0.263098672166523	2.437386501664	2.1084918281842
C230	V2	TVB	S3	1	Cervix	3	LC	NC	UIC4	S2	3.7	6.8	5.25	1.14369511528388	104	3.03183306496403	-28.806280131387	-12.8891565403258	0.0514143495631751	619	0.463408695652174	0.264936120617551	2.50310673651655	4.63495573495839
C230	V2	TVB	S3	1	Cervix	4	LC	NC	UIC4	S2	3.7	6.8	5.25	1.20288848115631	118	3.24564049232076	-30.9129856068616	-13.8733730221776	0.0409885634660516	658	0.487201986754966	0.256657851362528	2.75511897166604	2.85000155109333
C230	V2	TVB	S3	1	Cervix	5	LC	NC	UIC4	S2	3.7	6.8	5.25	0.921417826435608	109	2.56346523984928	-32.4920786502918	-19.033886141083	0.0124914077750759	646	0.505120689655172	0.283546779963815	3.20480052283012	3.45833761963844
C230	V2	TVB	S3	1	Cervix	6	LC	NC	UIC4	S2	3.7	6.8	5.25	0.940839817948415	84	2.3090216724427	-29.2824462799486	-17.1600824996244	0.0192305519774408	523	0.428953974895398	0.259255008250227	3.00109593056988	3.48813935422537
C230	V2	TVB	S3	1	Cervix	7	LC	NC	UIC4	S2	3.7	6.8	5.25	1.01544180668081	96	2.9624883780142	-32.6650412607895	-17.111977276215	0.0194447459058315	588	0.503562992125984	0.26634812452942	2.98015670302575	5.46189708006264
C230	V2	TVB	S3	1	Cervix	8	LC	NC	UIC4	S2	3.7	6.8	5.25	1.42398817286843	109	2.69136958156784	-28.4038862433717	-14.2741959401406	0.0373749315532409	632	0.496413793103448	0.283272087324343	2.93851259194746	2.51277013660013
C230	V2	TVB	S3	1	Cervix	9	LC	NC	UIC4	S2	3.7	6.8	5.25	1.28106728279889	135	3.25707801702662	-31.7158465511137	-14.6161869617239	0.0345446903259632	730	0.509701937406856	0.271093805396949	3.70093628585232	5.12923901879803
C230	V2	TVB	S3	1	Cervix	10	LC	NC	UIC4	S2	3.7	6.8	5.25	1.55326975329524	132	3.27510775598988	-28.8054919849157	-11.6111762659688	0.0690052880983767	743	0.50745253164557	0.284540941981897	3.74699797034179	5.73035079785372
C230	V2	TVB	S1	1	Cervix	1	LC	NC	UIC4	S2	3.7	6.8	5.25	1.51450175764747	87	3.35004300132237	-28.4518750309446	-10.8641492740022	0.0819568150121537	516	0.538636363636363	0.279099519395977	4.94507152244682	8.97672868270317
C230	V2	TVB	S1	1	Cervix	2	LC	NC	UIC4	S2	3.7	6.8	5.25	1.72388008057675	78	3.21379947251863	-24.7915675656098	-7.91912033488703	0.161468557887985	464	0.604962962962963	0.250940431397595	3.35111717260595	4.23030852189384
C230	V2	TVB	S1	1	Cervix	3	LC	NC	UIC4	S2	3.7	6.8	5.25	1.57697256405361	102	2.64263887614304	-26.6474987466758	-12.7736446469249	0.0528001960757346	557	0.547609147609147	0.27595648252846	4.12191854600817	7.4758409447267
C230	V2	TVB	S1	1	Cervix	4	LC	NC	UIC4	S2	3.7	6.8	5.25	1.0399877640876	86	2.41985180170894	-32.9253478412766	-20.2211258823047	0.00950358387026199	527	0.585954356846472	0.312270243175808	4.20972461653636	6.74318431614171
C230	V2	TVB	S1	1	Cervix	5	LC	NC	UIC4	S2	3.7	6.8	5.25	1.44688152016517	93	3.07936979111922	-30.3589183747689	-14.192226971393	0.0380870470889402	545	0.524573170731707	0.26709423177478	3.31871240574083	6.03202291249342
C230	V2	TVB	S1	1	Cervix	6	LC	NC	UIC4	S2	3.7	6.8	5.25	1.34054398570511	102	2.67588606240134	-29.3567164450009	-15.3083146173939	0.0294556450810212	582	0.502577132486388	0.261405086101557	3.54397064071385	5.84594326061993
C230	V2	TVB	S1	1	Cervix	7	LC	NC	UIC4	S2	3.7	6.8	5.25	1.43664490995905	92	2.60254222288128	-27.4247896365767	-13.76144296645	0.0420586862950922	547	0.564940476190476	0.260581236743772	2.93479064948807	2.45983462279453
C230	V2	TVB	S1	1	Cervix	8	LC	NC	UIC4	S2	3.7	6.8	5.25	1.54168352770385	94	3.09777453680793	-31.664590780799	-15.4012744625573	0.0288318529138342	557	0.520972222222221	0.275455969756647	3.61844877136633	3.72379336484819
C230	V2	TVB	S1	1	Cervix	9	LC	NC	UIC4	S3	3.7	6.8	5.25	1.83946098616073	45	2.84997573007071	-30.2568527784578	-15.2944801955865	0.0295496254497708	371	0.614329268292683	0.275019334538692	4.1610354462098	5.35222577403569
C230	V2	TVB	S1	1	Cervix	10	LC	NC	UIC4	S2	3.7	6.8	5.25	1.75229646068706	101	3.24034932689676	-28.5527330798903	-11.5408991136824	0.0701310092159719	601	0.561764705882353	0.254887053705695	3.83965413711604	4.50900202176786
C233	V2	TVG	S1	1	Cervix	1	LC	NC	UIC4	S2	3.7	6.8	5.25	1.1640249837636	138	3.8837178912646	-37.4823966564554	-17.0928777273163	0.0195304489796415	725	0.59591059602649	0.313266106824879	4.89498537941193	7.57855721579794
C233	V2	TVG	S1	1	Cervix	2	LC	NC	UIC4	S2	3.7	6.8	5.25	1.45801355401804	123	2.93758290084513	-26.4522009217785	-11.0298906923416	0.0788879972703299	647	0.645010799136069	0.331477000782299	4.95197963987958	6.55035525918448
C233	V2	TVG	S1	1	Cervix	3	LC	NC	UIC4	S2	3.7	6.8	5.25	1.12191373489814	136	2.65914438742305	-33.2965170431903	-19.3360090092193	0.0116519630588172	713	0.491608040201005	0.28121696310488	3.73692088907389	6.57945528606145
C233	V2	TVG	S1	1	Cervix	4	LC	NC	UIC4	S2	3.7	6.8	5.25	1.26089851590172	117	3.20598491789237	-33.6189148570895	-16.7874940381546	0.0209532114729294	640	0.508091286307054	0.251803655745056	4.88409744234218	9.68242151406422
C233	V2	TVG	S1	1	Cervix	5	LC	NC	UIC4	S2	3.7	6.8	5.25	1.32356861751016	118	3.00053358160528	-32.0701500890618	-16.3173487856341	0.0233488299087168	628	0.583480769230769	0.287200291324006	3.86681842424816	4.61262927735351
C233	V2	TVG	S1	1	Cervix	6	LC	NC	UIC4	S2	3.7	6.8	5.25	1.39857470599524	146	3.290530552081	-31.4497512511078	-14.1744658526825	0.0382431286741167	758	0.630929487179487	0.288743502834733	4.10754501144804	5.62238657351011
C233	V2	TVG	S1	1	Cervix	7	LC	NC	UIC4	S2	3.7	6.8	5.25	1.30382608950747	95	4.3396486259374	-32.1812812920253	-9.39812600585394	0.114864916024769	539	0.513655172413793	0.283763743961026	4.08792568636146	8.16480186189566
C233	V2	TVG	S1	1	Cervix	8	LC	NC	UIC4	S2	3.7	6.8	5.25	1.35541468704231	131	3.62316112050691	-32.8812498417022	-13.8596539590409	0.0411182482357096	690	0.592487562189055	0.261691624004819	3.29135221486607	5.14404989588719
C233	V2	TVG	S1	1	Cervix	9	LC	NC	UIC4	S2	3.7	6.8	5.25	1.14316264121133	56	3.74805452791451	-31.9418969526089	-12.2646106810577	0.0593661564002925	358	0.538440677966102	0.306379353977641	4.14522985128181	7.94914415054974
C233	V2	TVG	S1	1	Cervix	10	LC	NC	UIC4	S2	3.7	6.8	5.25	1.20244743042502	82	4.38234682997423	-37.0383889231872	-14.0310680658225	0.0395269399018705	493	0.493016627078385	0.271182019717606	3.76025037896714	7.52205866128171
C233	V2	TVG	S2	1	Cervix	1	LC	NC	UIC4	S2	3.7	6.8	5.25	1.3307577695948	161	3.80507480321004	-32.5046781912477	-12.528035474395	0.0558722875169763	819	0.521119631901841	0.275738591083041	4.01714998251174	5.9314970870274
C233	V2	TVG	S2	1	Cervix	2	LC	NC	UIC4	S2	3.7	6.8	5.25	1.34598889357675	151	3.6637500289416	-30.3124867900449	-11.0777991381015	0.0780225402981342	758	0.56388978930308	0.259021837900222	4.47235945987047	6.82810658586574
C233	V2	TVG	S2	1	Cervix	3	LC	NC	UIC4	S2	3.7	6.8	5.25	1.12687266445522	144	2.25402714804842	-31.0903435841601	-19.2567010569058	0.0118666981181793	731	0.6172760511883	0.280778096380556	4.93904169423606	7.15795581835002
C233	V2	TVG	S2	1	Cervix	4	LC	NC	UIC4	S2	3.7	6.8	5.25	1.17100079910319	198	2.7102033372487	-33.6360776429904	-19.4075101224347	0.0114616987006201	946	0.512089743589744	0.270036591724679	3.69034704992691	4.61358883985018
C233	V2	TVG	S2	1	Cervix	5	LC	NC	UIC4	S2	3.7	6.8	5.25	1.23498483162772	186	3.66366524878383	-34.7732380955948	-15.5389955394797	0.0279318979106162	916	0.5712109375	0.302727225267277	4.34987449636694	5.15385035715772
C233	V2	TVG	S2	1	Cervix	6	LC	NC	UIC4	S2	3.7	6.8	5.25	1.41490321749156	168	4.08718724746385	-30.4315427254443	-8.97380967625908	0.126654035607278	857	0.552530446549391	0.29653273688524	4.44370084491778	6.42010478340793
C233	V2	TVG	S2	1	Cervix	7	LC	NC	UIC4	S2	3.7	6.8	5.25	1.2849432326112	156	3.13096870205224	-31.7834167711357	-15.3458310853615	0.0292022887866339	787	0.572588996763755	0.257134368840228	4.33719643056301	7.15582366629431
C233	V2	TVG	S2	1	Cervix	8	LC	NC	UIC4	S2	3.7	6.8	5.25	1.30659207315335	166	3.57628747388992	-33.4047938580265	-14.6292846201044	0.0344406657550766	851	0.536000000000001	0.302284384407471	4.023055536293	4.6274466662868
C233	V2	TVG	S2	1	Cervix	9	LC	NC	UIC4	S2	3.7	6.8	5.25	1.4381551665409	142	3.59629731235502	-28.5865182532054	-9.70595736334156	0.107005047385401	720	0.538675623800384	0.282805947945088	3.68592799310976	4.1180075775326
C233	V2	TVG	S2	1	Cervix	10	LC	NC	UIC4	S2	3.7	6.8	5.25	1.20511033942107	172	3.02392160580405	-34.4578726406201	-18.5822842101488	0.0138602664418462	871	0.628184210526316	0.315651644620587	3.96017081912936	5.76925863836489
C235	V1	TVR	S2	1	Cervix	1	LC	NC	UIC4	S2	3.7	6.8	5.25	1.15085204647946	123	3.15384109910662	-34.1261725438727	-17.5685067735629	0.0175044843851876	664	0.493378151260505	0.258986986386939	3.43304372862035	3.57974230643047
C235	V1	TVR	S2	1	Cervix	2	LC	NC	UIC4	S2	3.7	6.8	5.25	1.23298787270413	162	3.72764567240082	-31.7252690006957	-12.1551292205913	0.0608817430652385	812	0.452791023842916	0.270136632778218	3.1817909855154	4.81485404262601
C235	V1	TVR	S2	1	Cervix	3	LC	NC	UIC4	S2	3.7	6.8	5.25	0.998164682736538	157	3.022734381201	-34.6119384620828	-18.7425829607775	0.0133580081445038	807	0.492452316076294	0.272298051709179	2.52180031649783	2.61429287730617
C235	V1	TVR	S2	1	Cervix	4	LC	NC	UIC4	S2	3.7	6.8	5.25	1.21154255793758	182	3.443027113353	-31.6537737384717	-13.5778813933685	0.0438744677167728	904	0.457630952380952	0.253926461615381	2.98774160876256	3.09306570310698
C235	V1	TVR	S2	1	Cervix	5	LC	NC	UIC4	S2	3.7	6.8	5.25	1.15524863609481	163	3.47792009906033	-32.9323971958525	-14.6733166757858	0.0340932444515405	807	0.468767123287672	0.246910374577533	2.85719613772819	3.08848710627299
C235	V1	TVR	S2	1	Cervix	6	LC	NC	UIC4	S2	3.7	6.8	5.25	1.20719280904022	145	3.5687590549561	-33.4593130053401	-14.7233279668206	0.0337028946866505	761	0.504977973568282	0.274554250156192	2.97964163866505	4.14209145203188
C235	V1	TVR	S2	1	Cervix	7	LC	NC	UIC4	S2	3.7	6.8	5.25	1.12763088982111	146	3.81534118030145	-35.5386330402746	-15.508091843692	0.0281313656454503	744	0.468822652757079	0.24594675402299	3.28110385157389	3.73516000889162
C235	V1	TVR	S2	1	Cervix	8	LC	NC	UIC4	S2	3.7	6.8	5.25	1.08926312676673	121	2.32105327346278	-29.2290290455909	-17.0434993599113	0.0197537732379779	631	0.526003649635036	0.261944451710477	3.20781793270898	5.88776766864953
C235	V1	TVR	S2	1	Cervix	9	LC	NC	UIC4	S2	3.7	6.8	5.25	1.16060202795978	118	3.49450422032546	-32.8194072736469	-14.4732601169382	0.0357004744907046	627	0.481278863232681	0.264125762730952	2.73210474915377	4.44677965073406
C235	V1	TVR	S2	1	Cervix	10	LC	NC	UIC4	S2	3.7	6.8	5.25	1.08119688538058	140	2.74314111432582	-31.8576397283394	-17.4561488781289	0.0179632581914017	721	0.482724358974359	0.269476540877041	2.92961020039021	3.15555436753256
C235	V1	TVR	S2	2	Cervix	1	LC	NC	UIC4	S2	3.7	6.8	5.25	1.42731649790402	150	3.63641732089507	-32.9654522692344	-13.8742613345353	0.0409801804620116	788	0.574752623688156	0.288919583621746	5.30791765477074	9.45604564612321
C235	V1	TVR	S2	2	Cervix	2	LC	NC	UIC4	S2	3.7	6.8	5.25	1.23337956716635	149	3.00299239577823	-32.3059250727152	-16.5402149948795	0.0221808661203435	790	0.473867647058823	0.27167924887335	4.59239481630282	8.01014263347217
C235	V1	TVR	S2	2	Cervix	3	LC	NC	UIC4	S2	3.7	6.8	5.25	1.51504971454908	123	3.66425112560923	-31.5628970522952	-12.3255786428467	0.0585385735827952	663	0.553626943005181	0.285383804640381	3.2265339687617	3.57227182631817
C235	V1	TVR	S2	2	Cervix	4	LC	NC	UIC4	S2	3.7	6.8	5.25	1.70305963721821	132	3.90575688646956	-28.2553120010516	-7.75008834708641	0.167876986711644	692	0.571821138211382	0.261478383724265	3.88960490579104	5.86096117888538
C235	V1	TVR	S2	2	Cervix	5	LC	NC	UIC4	S2	3.7	6.8	5.25	1.6591581089951	127	4.26505440978943	-31.498302874723	-9.10676722332855	0.122835324556487	678	0.559021739130435	0.267045649350251	3.97124036486452	5.9957293748081
C235	V1	TVR	S2	2	Cervix	6	LC	NC	UIC4	S2	3.7	6.8	5.25	1.54385281297192	123	3.43635741636797	-30.3722320326069	-12.3313555966751	0.0584607577615461	646	0.539308510638297	0.277321079308234	4.37980836553256	7.62577451721698
C235	V1	TVR	S2	2	Cervix	7	LC	NC	UIC4	S2	3.7	6.8	5.25	1.56116979503199	121	3.80670079575773	-31.7822877512007	-11.7971085734726	0.0661133468020245	644	0.629646464646464	0.269849829444496	4.38318931870491	7.74324969005625
C235	V1	TVR	S2	2	Cervix	8	LC	NC	UIC4	S2	3.7	6.8	5.25	1.47015055090737	153	3.40303044072824	-32.6995238284742	-14.833614014651	0.0328578088314538	780	0.60016973125884	0.278081192497352	3.43313131968159	3.88949734387632
C235	V1	TVR	S2	2	Cervix	9	LC	NC	UIC4	S2	3.7	6.8	5.25	1.54417754877237	115	3.2260185582895	-30.9619710793975	-14.0253736483777	0.0395788011464923	626	0.617622641509434	0.268378187750618	4.31795708988557	7.90630513210491
C235	V1	TVR	S2	2	Cervix	10	LC	NC	UIC4	S2	3.7	6.8	5.25	1.50270176729272	149	3.33695149667337	-32.1881730145911	-14.669177657056	0.0341257523114979	768	0.554546762589929	0.276412881435301	3.48561619446228	4.15286331781398
C237	V2	TVR	S3	2	Cervix	1	LC	NC	UIC4	S2	3.7	6.8	5.25	1.18720507612846	141	2.96786482254398	-31.0160287000184	-15.4347383816625	0.0286105470493786	753	0.511761280931587	0.284371766409252	3.13960487912241	4.24385223432941
C237	V2	TVR	S3	2	Cervix	2	LC	NC	UIC4	S2	3.7	6.8	5.25	1.28561225049445	155	3.04926500338019	-30.0265646417216	-14.0179233739756	0.0396467564191657	817	0.519466858789626	0.272388565556829	3.43909389808511	3.37206994038691
C237	V2	TVR	S3	2	Cervix	3	LC	NC	UIC4	S2	3.7	6.8	5.25	1.19257247884826	139	3.13085615481753	-29.9861415643853	-13.5491467515932	0.0441657210209002	729	0.523935185185186	0.311391813196457	2.83994799440623	3.50849744438535
C237	V2	TVR	S3	2	Cervix	4	LC	NC	UIC4	S2	3.7	6.8	5.25	1.06507173289638	156	3.51118818047166	-36.3569262643808	-17.9231883169046	0.0161317383124975	823	0.512032742155525	0.27850810392843	3.50472634572234	6.5340527061194
C237	V2	TVR	S3	2	Cervix	5	LC	NC	UIC4	S2	3.7	6.8	5.25	1.1524703280838	137	3.28957930658966	-33.6179541074781	-16.3476627478824	0.023186421429717	724	0.465100154083205	0.257749694620841	3.21602666574846	5.55994524910478
C237	V2	TVR	S3	2	Cervix	6	LC	NC	UIC4	S2	3.7	6.8	5.25	1.2162899103418	126	3.24019068189354	-34.0564564527355	-17.0454553727944	0.0197448783667192	699	0.493034482758621	0.272287245812266	3.27574736353939	6.06008324008295
C237	V2	TVR	S3	2	Cervix	7	LC	NC	UIC4	S2	3.7	6.8	5.25	1.00995331656889	124	2.31430475089342	-28.1497923198762	-15.9996923776858	0.0251206436139739	668	0.469546979865772	0.274012750990075	2.7241851207718	4.30563246213993
C237	V2	TVR	S3	2	Cervix	8	LC	NC	UIC4	S2	3.7	6.8	5.25	1.07666163349358	85	2.7753595462507	-30.5846781917334	-16.0140405739173	0.0250377871211763	524	0.491368653421633	0.295877842808102	3.15789856129017	5.0300259492287
C237	V2	TVR	S3	2	Cervix	9	LC	NC	UIC4	S2	3.7	6.8	5.25	1.13076141832321	127	3.51582196839492	-30.8214690697812	-12.3634037357078	0.0580309428053335	679	0.484292845257904	0.302032902344636	2.9122870000196	3.56358085178431
C237	V2	TVR	S3	2	Cervix	10	LC	NC	UIC4	S2	3.7	6.8	5.25	1.13627702945434	129	2.87890631482229	-29.8330888760672	-14.7188307232502	0.0337378130743915	695	0.492920203735144	0.270600168338307	3.4080128784514	5.01628196306405
C237	V2	TVR	S1	1	Cervix	1	LC	NC	UIC4	S2	3.7	6.8	5.25	1.15257021748048	112	3.69445133380415	-34.0128230372152	-14.6169535347434	0.0345385933821315	655	0.527329749103942	0.295371601531561	3.80241073153859	4.75043912457408
C237	V2	TVR	S1	1	Cervix	2	LC	NC	UIC4	S2	3.7	6.8	5.25	1.10004000782226	109	2.14146678215705	-26.7928397375491	-15.5501391312245	0.0278603191346837	655	0.532401500938086	0.272855018371249	4.88318344456839	9.50792737029134
C237	V2	TVR	S1	1	Cervix	3	LC	NC	UIC4	S2	3.7	6.8	5.25	1.04848286013349	120	2.74571174865602	-30.7815788008549	-16.3665921204107	0.0230855798809222	677	0.518923841059603	0.246398268986783	3.55718150275401	3.53915777208564
C237	V2	TVR	S1	1	Cervix	4	LC	NC	UIC4	S2	3.7	6.8	5.25	0.907362654963862	131	2.6244062803572	-32.4464024086002	-18.6682694367249	0.0135885481099915	722	0.544700315457413	0.303271246167313	4.13255869770717	6.85041236880421
C237	V2	TVR	S1	1	Cervix	5	LC	NC	UIC4	S2	3.7	6.8	5.25	1.10275915494051	105	2.75943887351175	-29.3952886808043	-14.9082345948676	0.0322980676991086	604	0.480108303249098	0.262413314721007	3.70829288083605	5.14138074135711
C237	V2	TVR	S1	1	Cervix	6	LC	NC	UIC4	S2	3.7	6.8	5.25	1.3110586534242	107	3.74517113182937	-29.979053076509	-10.3169046344048	0.0929628728966265	621	0.478602540834846	0.271582647579443	3.40809671228782	5.35312384940644
C237	V2	TVR	S1	1	Cervix	7	LC	NC	UIC4	S2	3.7	6.8	5.25	0.998549948291671	110	2.81838188184292	-31.6433617376844	-16.8468568580091	0.0206687548515464	648	0.502148148148148	0.255680938651838	3.32190238926794	5.34535526605645
C237	V2	TVR	S1	1	Cervix	8	LC	NC	UIC4	S2	3.7	6.8	5.25	1.10427770417741	122	2.63010686329647	-28.5252415710019	-14.7171805386954	0.0337506348344721	694	0.554139130434782	0.276391471318058	3.8940476783638	6.30222378177342
C237	V2	TVR	S1	1	Cervix	9	LC	NC	UIC4	S2	3.7	6.8	5.25	1.02814908583611	114	2.64174519884514	-30.464962243813	-16.5957999498761	0.0218987842567812	651	0.552397260273973	0.273147098877902	3.68547805539714	5.43619364434233
C237	V2	TVR	S1	1	Cervix	10	LC	NC	UIC4	S2	3.7	6.8	5.25	1.04091734786267	123	2.68969354638862	-31.340999484745	-17.2201083662047	0.0189665859473882	669	0.532445561139028	0.27320625944985	3.42697588465009	4.66938904587563
C239	V2	TVG	S1	1	Cervix	1	LC	NC	UIC4	S2	3.7	6.8	5.25	1.54352176848142	171	2.90323030496912	-27.1242425076463	-11.8822834065584	0.0648293488201533	857	0.538937062937063	0.285794857398049	3.67533570664855	3.93751449480538
C239	V2	TVG	S1	1	Cervix	2	LC	NC	UIC4	S2	3.7	6.8	5.25	1.34334031620134	138	3.18371167093177	-32.5417987639212	-15.8273124915294	0.0261377831676805	726	0.551307086614173	0.322497683258033	3.50780132164744	6.21284297115201
C239	V2	TVG	S1	1	Cervix	3	LC	NC	UIC4	S2	3.7	6.8	5.25	1.42786556593908	106	2.98644745795521	-30.6318879757578	-14.9530388214929	0.0319665757928433	575	0.516826347305389	0.257100968073695	3.79056409569626	7.33671081690391
C239	V2	TVG	S1	1	Cervix	4	LC	NC	UIC4	S2	3.7	6.8	5.25	1.57374103163546	157	3.4318771774311	-28.1393830059703	-10.122027824457	0.0972293130932841	813	0.527616279069767	0.293712597290934	3.7031837226168	5.63534621650713
C239	V2	TVG	S1	1	Cervix	5	LC	NC	UIC4	S2	3.7	6.8	5.25	1.48906023032278	175	3.76446945116758	-28.7742690850191	-9.0108044663893	0.125579732424085	877	0.544355083459788	0.283896575924021	3.21923022783932	3.14646796592172
C239	V2	TVG	S1	1	Cervix	6	LC	NC	UIC4	S2	3.7	6.8	5.25	1.45424445454908	173	3.19899963635548	-31.297116154252	-14.5023680633857	0.0354619974027938	877	0.515241286863271	0.288510189806125	3.73645286752601	6.33344982669952
C239	V2	TVG	S1	1	Cervix	7	LC	NC	UIC4	S2	3.7	6.8	5.25	1.35226763356275	148	3.16180512933402	-32.7343915129344	-16.1349145839308	0.0243505369157346	761	0.48863344051447	0.255463767672241	3.31146390215403	5.00418797820155
C239	V2	TVG	S1	1	Cervix	8	LC	NC	UIC4	S2	3.7	6.8	5.25	1.39310523979081	167	3.67076119940649	-31.145090702686	-11.8735944058019	0.064959183797215	829	0.511515624999999	0.286302940567132	3.8953645309165	5.40169817379832
C239	V2	TVG	S1	1	Cervix	9	LC	NC	UIC4	S2	3.7	6.8	5.25	1.46524460863612	151	4.16638260189425	-32.079519405884	-10.2060107459392	0.0953671766260711	774	0.513104	0.308275232502319	3.39349831321008	6.17000450324159
C239	V2	TVG	S1	1	Cervix	10	LC	NC	UIC4	S2	3.7	6.8	5.25	1.48859429046219	144	4.59303274822988	-32.9356813001801	-8.82225937197321	0.131151741818127	736	0.535268987341772	0.293954820078643	3.71007929699939	5.43240793888762
C239	V2	TVG	S2	1	Cervix	1	LC	NC	UIC4	S2	3.7	6.8	5.25	1.50143554550054	197	2.78549781902107	-25.1991377926221	-10.5752742427616	0.087593640336759	963	0.545992010652464	0.292692867358861	3.97562600540996	6.78806464562692
C239	V2	TVG	S2	1	Cervix	2	LC	NC	UIC4	S2	3.7	6.8	5.25	1.47633318683168	162	2.45477747303157	-24.7392923387766	-11.8517106053609	0.0652873347302163	826	0.522	0.278993734030797	3.58027641690304	3.61096817921791
C239	V2	TVG	S2	1	Cervix	3	LC	NC	UIC4	S2	3.7	6.8	5.25	1.5811328883492	187	2.95352501036465	-27.2663737769634	-11.760367472549	0.0666750350625063	942	0.531769331585845	0.266005030743873	4.01026725905607	7.02870875630322
C239	V2	TVG	S2	1	Cervix	4	LC	NC	UIC4	S2	3.7	6.8	5.25	1.55649428170582	169	3.06021533228429	-28.3271046077676	-12.2609741132751	0.0594158875098041	874	0.493411764705882	0.269934050735041	3.86808928855503	6.5095753641016
C239	V2	TVG	S2	1	Cervix	5	LC	NC	UIC4	S2	3.7	6.8	5.25	1.43638628909854	158	2.18474500202339	-24.5351940122393	-13.0652827516165	0.0493709773751689	802	0.490685131195336	0.276523194967869	3.58482994605406	6.11587743223935
C239	V2	TVG	S2	1	Cervix	6	LC	NC	UIC4	S2	3.7	6.8	5.25	1.48174365532763	186	2.80003666312958	-26.6320621531057	-11.9318696716754	0.0640933590264165	916	0.509021329987454	0.303703349370453	3.99303950807098	6.99031372158966
C239	V2	TVG	S2	1	Cervix	7	LC	NC	UIC4	S2	3.7	6.8	5.25	1.4654000124066	191	3.40212338550993	-29.1628300181858	-11.3016822442587	0.0741023149602889	947	0.496018957345972	0.265084475214267	3.76652641325624	5.06077657713498
C239	V2	TVG	S2	1	Cervix	8	LC	NC	UIC4	S2	3.7	6.8	5.25	1.47067183735968	204	3.75942624702878	-29.4871092366114	-9.75012143971034	0.105922410618086	1020	0.487242888402625	0.281398969706711	3.55481268370221	4.50734912147052
C239	V2	TVG	S2	1	Cervix	9	LC	NC	UIC4	S2	3.7	6.8	5.25	1.49224200840417	198	3.69815270056598	-30.0918890486372	-10.6765873706658	0.0855738877197681	982	0.522184769038701	0.283495318863871	3.76923313145409	5.6078100151656
C239	V2	TVG	S2	1	Cervix	10	LC	NC	UIC4	S2	3.7	6.8	5.25	1.47187992890947	206	3.72920208185765	-29.0797031029637	-9.501392173211	0.112165883801349	1035	0.520700985761227	0.297236820361161	3.16759499437039	4.25500106089236
C241	V2	TVB	S3	1	Cervix	1	LC	NC	UIC4	S2	3.7	6.8	5.25	0.943363965243436	158	3.57717548031676	-37.9677382225431	-19.1875669508801	0.0120571122711446	845	0.514597402597403	0.254168690578182	2.96157738315541	3.15679945153058
C241	V2	TVB	S3	1	Cervix	2	LC	NC	UIC4	S2	3.7	6.8	5.25	1.11740937296104	212	4.69755519461679	-39.934654126165	-15.2724893544269	0.029699631755907	1072	0.500292580982235	0.247519320232614	2.83118240276371	4.26756156841366
C241	V2	TVB	S3	1	Cervix	3	LC	NC	UIC4	S2	3.7	6.8	5.25	0.943648738599089	179	3.09362305518222	-35.3164541861029	-19.0749331463962	0.0123739023769291	971	0.511889020070838	0.269186186122023	3.41310698346811	4.71064027416505
C241	V2	TVB	S3	1	Cervix	4	LC	NC	UIC4	S2	3.7	6.8	5.25	0.922122732491843	171	3.05802094017446	-35.0724602228475	-19.0178502869316	0.0125376162049334	944	0.465194063926941	0.253302455030982	2.54085194797568	2.17590669886263
C241	V2	TVB	S3	1	Cervix	5	LC	NC	UIC4	S2	3.7	6.8	5.25	0.998886401375924	195	4.09576906921529	-39.2406014106266	-17.7378137972463	0.016835213186065	1049	0.529120762711865	0.264025389683873	3.14381798028078	3.81083574440985
C241	V2	TVB	S3	1	Cervix	6	LC	NC	UIC4	S2	3.7	6.8	5.25	0.955320947088846	174	3.5294271405329	-38.2503357326811	-19.7208432448833	0.0106638904643445	942	0.532294478527608	0.251319391447193	2.92315904587808	2.84560206348868
C241	V2	TVB	S3	1	Cervix	7	LC	NC	UIC4	S2	3.7	6.8	5.25	0.90653184647648	190	2.87294773408918	-34.9842759088942	-19.901300304926	0.0102298665780035	1032	0.530905218317359	0.279699676291023	3.06786015248014	3.12080503804776
C241	V2	TVB	S3	1	Cervix	8	LC	NC	UIC4	S2	3.7	6.8	5.25	0.830167311834283	146	2.58329527978391	-33.507858577182	-19.9455583583165	0.0101261455187962	809	0.527085561497327	0.269320247316357	3.05975625988584	4.79774282365092
C241	V2	TVB	S3	1	Cervix	9	LC	NC	UIC4	S2	3.7	6.8	5.25	0.890843384602313	155	2.82704514692988	-34.6937560171484	-19.8517689957665	0.0103472061188249	887	0.515736160188458	0.237299977587586	2.97359670997764	4.17493578218485
C241	V2	TVB	S3	1	Cervix	10	LC	NC	UIC4	S2	3.7	6.8	5.25	0.985882084764903	137	3.10542551421135	-34.8527708247882	-18.5492868751786	0.0139659766783728	772	0.501313559322034	0.26175200802584	3.2742373814994	3.3437707127159
C241	V2	TVB	S1	1	Cervix	1	LC	NC	UIC4	S2	3.7	6.8	5.25	1.15959692915429	170	4.15374600861764	-38.6725364830899	-16.8653699378473	0.0205808357276434	898	0.518026159334126	0.258649246370848	3.25596318854101	4.59438943497306
C241	V2	TVB	S1	1	Cervix	2	LC	NC	UIC4	S2	3.7	6.8	5.25	1.11229347308965	152	3.26198795488492	-36.3471559401205	-19.2217191769746	0.0119626688918477	823	0.514707412223667	0.251557541793142	2.87278398090573	3.64061952295834
C241	V2	TVB	S1	1	Cervix	3	LC	NC	UIC4	S2	3.7	6.8	5.25	1.06220232591774	116	2.5272499350373	-34.3061856098217	-21.0381234508759	0.0078738593889782	665	0.478083735909823	0.271904334593137	2.89225751920998	3.14801581201352
C241	V2	TVB	S1	1	Cervix	4	LC	NC	UIC4	S2	3.7	6.8	5.25	1.12159636006097	124	2.86497027598112	-35.3587812268604	-20.3176872779595	0.00929461215352905	685	0.483448795180723	0.276321457549021	2.92996519455194	2.84190239147796
C241	V2	TVB	S1	1	Cervix	5	LC	NC	UIC4	S2	3.7	6.8	5.25	1.34246073020548	100	3.40055776697995	-35.8159196350293	-17.9629913583845	0.0159845665523108	584	0.51521978021978	0.261979142059211	3.86060142100458	4.67085107347706
C241	V2	TVB	S1	1	Cervix	6	LC	NC	UIC4	S2	3.7	6.8	5.25	1.29279262626814	139	3.69540138353741	-36.4316522122092	-17.0307949486378	0.0198116435298333	755	0.572701908957415	0.293654029347859	2.9307409894411	5.17795781580506
C241	V2	TVB	S1	1	Cervix	7	LC	NC	UIC4	S2	3.7	6.8	5.25	1.30486451890132	137	3.82181530464831	-36.5521747984243	-16.4876444490207	0.0224509930326914	731	0.543938953488372	0.273240901320358	3.40819987836905	3.9460892300028
C241	V2	TVB	S1	1	Cervix	8	LC	NC	UIC4	S2	3.7	6.8	5.25	1.07866734864668	117	3.13140660705242	-36.7185003312911	-20.2786156442659	0.00937860911535219	651	0.452458745874587	0.248208245241829	2.86546305923442	6.18154738244852
C241	V2	TVB	S1	1	Cervix	9	LC	NC	UIC4	S2	3.7	6.8	5.25	0.950759698705106	134	2.49727747763705	-35.3791574717988	-22.2684507142043	0.00593136880262135	727	0.448575712143927	0.250870397508656	2.67124164409575	2.43929828461549
C241	V2	TVB	S1	1	Cervix	10	LC	NC	UIC4	S2	3.7	6.8	5.25	1.18699910272182	126	3.39799244122203	-35.869310647261	-18.0298503308453	0.0157403710893718	699	0.457267080745342	0.250694804515491	2.74291814074138	2.46731164870487
C246	V2	TVR	S3	1	Cervix	1	LC	NC	UIC4	S2	3.7	6.8	5.25	1.21457386410521	156	4.52393150848939	-37.8781181936494	-14.1274777740801	0.0386591430248425	804	0.52945205479452	0.276537836304761	3.65678689938261	6.20392650400919
C246	V2	TVR	S3	1	Cervix	2	LC	NC	UIC4	S2	3.7	6.8	5.25	1.19743448894999	182	3.51406633443085	-33.910083307957	-15.4612350521951	0.0284365231097356	928	0.477769230769231	0.300379559765563	3.49737205237028	5.15484346468917
C246	V2	TVR	S3	1	Cervix	3	LC	NC	UIC4	S2	3.7	6.8	5.25	1.01663353515298	193	3.09741483353394	-35.1446429719091	-18.8832150958559	0.01293238098708	980	0.505834333733494	0.294853380158566	4.18562372383693	7.62414344505692
C246	V2	TVR	S3	1	Cervix	4	LC	NC	UIC4	S2	3.7	6.8	5.25	1.39010779621628	193	3.92209990603688	-35.0505617782785	-14.4595372715849	0.0358134593291928	972	0.553712021136063	0.339860828232589	4.48866762873436	7.54285696774093
C246	V2	TVR	S3	1	Cervix	5	LC	NC	UIC4	S2	3.7	6.8	5.25	1.65820194867698	168	6.62678612427498	-42.1917983633332	-7.40117121088954	0.181921018553069	899	0.517137096774193	0.2985419976861	4.10423874399979	6.33940381534817
C246	V2	TVR	S3	1	Cervix	6	LC	NC	UIC4	S2	3.7	6.8	5.25	1.56521014214805	183	4.49191053497532	-36.0652012754404	-12.48267096682	0.0564589638139133	924	0.547592592592593	0.307951093261951	4.28966363447493	7.95415405684785
C246	V2	TVR	S3	1	Cervix	7	LC	NC	UIC4	S2	3.7	6.8	5.25	1.41540945586414	223	6.77266100508413	-41.7140655896926	-6.15759531300086	0.242236994084891	1116	0.510137420718816	0.276075831418554	4.19922206379499	5.87594876811058
C246	V2	TVR	S3	1	Cervix	8	LC	NC	UIC4	S2	3.7	6.8	5.25	1.38939474608477	190	5.00404653266145	-39.9912700152063	-13.7200257187337	0.0424617049374837	951	0.531215880893301	0.305429558899179	4.02203977508216	6.50682350085673
C246	V2	TVR	S3	1	Cervix	9	LC	NC	UIC4	S2	3.7	6.8	5.25	1.38316708938589	192	4.08023820787179	-34.7074533936087	-13.2862028022818	0.0469223462319769	951	0.565378590078329	0.301507845113852	4.22060022048426	4.71168143034053
C246	V2	TVR	S3	1	Cervix	10	LC	NC	UIC4	S2	3.7	6.8	5.25	1.40584295178388	166	5.74305419377093	-42.6632963520225	-12.5122618347251	0.0560755854567982	887	0.545122580645161	0.317737405097327	3.95328662540862	6.14777251333971
C246	V2	TVR	S2	1	Cervix	1	LC	NC	UIC4	S2	3.7	6.8	5.25	0.950182597399947	119	2.65386747203882	-31.305861349802	-17.3730571215982	0.0183102505832766	706	0.42859375	0.2596410932087	3.43111604995163	3.14496305529122
C246	V2	TVR	S2	1	Cervix	2	LC	NC	UIC4	S2	3.7	6.8	5.25	0.964937134934391	161	2.61662423291986	-32.2628415213905	-18.5255642985613	0.0140424721150027	865	0.493193863319386	0.290297925498755	3.85429697901611	5.19919769184752
C246	V2	TVR	S2	1	Cervix	3	LC	NC	UIC4	S2	3.7	6.8	5.25	0.973196260305662	155	2.64402260162699	-32.9503807174621	-19.0692620589203	0.0123900709727796	832	0.466021947873799	0.265658687001136	3.68470745271972	3.98325392843947
C246	V2	TVR	S2	1	Cervix	4	LC	NC	UIC4	S2	3.7	6.8	5.25	0.9671805315818	168	3.16087814271675	-34.2088078493858	-17.6141976001228	0.0173212902830719	883	0.459905405405406	0.28948672177097	3.73968939565249	6.91482354412451
C246	V2	TVR	S2	1	Cervix	5	LC	NC	UIC4	S2	3.7	6.8	5.25	0.936555217493748	167	3.02777180280887	-33.7500150646556	-17.8542130999091	0.0163899900533617	884	0.441601615074024	0.283165096371919	3.77331643797565	5.71604953986248
C246	V2	TVR	S2	1	Cervix	6	LC	NC	UIC4	S2	3.7	6.8	5.25	0.990630030938111	169	3.11018358720572	-34.1497531822316	-17.8212893494016	0.0165147143054039	880	0.433935309973047	0.273772339828491	3.86699727692954	6.14517988570769
C246	V2	TVR	S2	1	Cervix	7	LC	NC	UIC4	S2	3.7	6.8	5.25	0.979307087664568	202	2.72411323409708	-33.6372149035199	-19.3356204245102	0.0116530056641072	1038	0.482632821723731	0.2833196258836	3.77438551728051	5.25728128999669
C246	V2	TVR	S2	1	Cervix	8	LC	NC	UIC4	S2	3.7	6.8	5.25	1.14816290663148	194	2.46569641181037	-32.4772095833178	-19.5323034213133	0.0111370368813046	973	0.492509003601441	0.279377003052691	3.90182113931775	4.58391928862549
C246	V2	TVR	S2	1	Cervix	9	LC	NC	UIC4	S2	3.7	6.8	5.25	1.1695950332401	163	2.90448358241837	-32.4845294125798	-17.2359906048833	0.0188973514250179	900	0.462634207240949	0.275029411660648	3.15828328427057	4.62222869786071
C246	V2	TVR	S2	1	Cervix	10	LC	NC	UIC4	S2	3.7	6.8	5.25	1.2130864495444	179	3.54474674505973	-35.1556868978746	-16.545766486311	0.0221525309180177	929	0.487404202719407	0.258260433510378	3.51076521429819	3.50584908319341
C247	V2	TVR	S3	1	Cervix	1	LC	NC	UIC4	S2	3.7	6.8	5.25	0.949342994120194	160	2.72266285202521	-33.2329918249224	-18.93901185179	0.0127672926938137	809	0.461748633879782	0.274400133579896	2.27854633060141	2.3764517701718
C247	V2	TVR	S3	1	Cervix	2	LC	NC	UIC4	S2	3.7	6.8	5.25	1.09013784833274	180	2.87118640595287	-29.9511066684987	-14.8773780372462	0.0325283621348133	912	0.452969543147208	0.275536328727419	2.51391757662416	5.03104396891101
C247	V2	TVR	S3	1	Cervix	3	LC	NC	UIC4	S2	3.7	6.8	5.25	1.16344942796323	167	3.46187785616226	-32.5139385584285	-14.3390798135766	0.0368206981350959	845	0.454383378016086	0.25040950716853	2.39949425561781	3.24660193436572
C247	V2	TVR	S3	1	Cervix	4	LC	NC	UIC4	S2	3.7	6.8	5.25	1.00663207047403	162	2.51443056848293	-29.5750632928419	-16.3743028083065	0.0230446289174635	830	0.429260237780713	0.255970984976186	2.54913421433126	3.2616969358498
C247	V2	TVR	S3	1	Cervix	5	LC	NC	UIC4	S2	3.7	6.8	5.25	1.23012165493178	196	3.49352725810194	-30.6165716638472	-12.275553558812	0.0592167603419503	950	0.419772182254196	0.254822530138723	2.73097561642483	3.27770782397257
C247	V2	TVR	S3	1	Cervix	6	LC	NC	UIC4	S2	3.7	6.8	5.25	0.997620380158245	152	2.78968006535734	-31.0550962661959	-16.4092759230699	0.0228597990131757	780	0.464567375886525	0.299561926956485	3.08517635090782	6.92566171268769
C247	V2	TVR	S3	1	Cervix	7	LC	NC	UIC4	S2	3.7	6.8	5.25	1.12931754031028	135	3.24428178603827	-32.931876218268	-15.8993968415671	0.0257075279019595	698	0.432068965517241	0.250106002536398	2.54156319020766	2.37168128820419
C247	V2	TVR	S3	1	Cervix	8	LC	NC	UIC4	S2	3.7	6.8	5.25	1.01582005388738	155	2.53464888063104	-29.9524280079679	-16.6455213846549	0.0216494995442032	759	0.42195335276968	0.244687145720231	2.17330137213083	2.23221437469972
C247	V2	TVR	S3	1	Cervix	9	LC	NC	UIC4	S2	3.7	6.8	5.25	0.969088540457487	140	2.99713361528899	-34.9724929025745	-19.2375414223073	0.0119191657109558	720	0.434758942457231	0.276441105466252	2.59300932603576	2.70675480099164
C247	V2	TVR	S3	1	Cervix	10	LC	NC	UIC4	S2	3.7	6.8	5.25	1.18904491546509	118	2.69860540004983	-26.69697103746	-12.5292926871983	0.0558561157275649	623	0.465551401869159	0.280484507027551	2.91125945831718	5.3203842227589
C247	V2	TVR	S2	1	Cervix	1	LC	NC	UIC4	S2	3.7	6.8	5.25	1.0157276479072	112	2.27695184865075	-30.3613355001452	-18.4073382947288	0.014429994664974	616	0.507945945945946	0.267225544545657	3.02007301001017	5.12161068549869
C247	V2	TVR	S2	1	Cervix	2	LC	NC	UIC4	S2	3.7	6.8	5.25	1.23217737285113	99	2.62512669511954	-27.8980739259809	-14.1161587766033	0.0387600315903888	564	0.40986328125	0.257416376061723	2.75646386580624	3.06962893984108
C247	V2	TVR	S2	1	Cervix	3	LC	NC	UIC4	S2	3.7	6.8	5.25	1.08319739115245	140	2.71707902854811	-30.1710403447631	-15.9063754448855	0.0256662520891965	740	0.455650224215247	0.265035988270541	2.96831354650041	4.60638418271688
C247	V2	TVR	S2	1	Cervix	4	LC	NC	UIC4	S2	3.7	6.8	5.25	1.10936633683087	160	2.60877616629655	-30.2273672593442	-16.5312923862873	0.0222264836999125	815	0.434357541899442	0.241221264731003	2.58505756105929	2.50471697172589
C247	V2	TVR	S2	1	Cervix	5	LC	NC	UIC4	S2	3.7	6.8	5.25	1.04968564787633	160	2.93003560175611	-32.2530009089113	-16.8703139996918	0.0205574195820402	819	0.464784946236559	0.25799612293611	2.72575256296967	3.68503311349611
C247	V2	TVR	S2	1	Cervix	6	LC	NC	UIC4	S2	3.7	6.8	5.25	0.988141374262718	139	2.5050826506404	-30.0433112017675	-16.8916272859054	0.020456779848715	721	0.439173047473201	0.259114683866327	2.4662492507584	2.89706212795568
C247	V2	TVR	S2	1	Cervix	7	LC	NC	UIC4	S2	3.7	6.8	5.25	1.07379138752111	161	2.71919345621296	-30.3833552064518	-16.1075895613337	0.024504229080447	803	0.436223404255319	0.251919064391935	2.51712812465227	3.48045308823556
C247	V2	TVR	S2	1	Cervix	8	LC	NC	UIC4	S2	3.7	6.8	5.25	0.983427123668138	149	2.92479467278651	-31.5030433893592	-16.14787135723	0.0242779976069708	779	0.417785515320334	0.252551771814821	2.61000850313058	4.20151756514747
C247	V2	TVR	S2	1	Cervix	9	LC	NC	UIC4	S2	3.7	6.8	5.25	1.02002690943282	181	2.91284385617506	-29.3818618479264	-14.0894316030073	0.0389993024938938	887	0.437892813641901	0.237490576366574	2.52193553465658	2.74959733419634
C247	V2	TVR	S2	1	Cervix	10	LC	NC	UIC4	S2	3.7	6.8	5.25	0.884255131385979	146	2.27182019536842	-28.3465441955893	-16.4194881699051	0.0228061083352665	763	0.407907647907648	0.236159255103214	2.87895186453048	5.54920379990192
C249	V1	TVO	S1	1	Cervix	1	LC	NC	UIC4	S2	3.7	6.8	5.25	1.27776131880886	124	4.04688718994453	-34.446525459989	-13.2003677127803	0.0478589568908526	656	0.538636363636364	0.272155666077293	2.57273454142801	3.02033810723249
C249	V1	TVO	S1	1	Cervix	2	LC	NC	UIC4	S2	3.7	6.8	5.25	1.08977320901583	167	2.94210658368928	-35.8577315672732	-20.4116720029044	0.00909563029910826	836	0.594505347593583	0.271388213119806	3.16742687225553	4.40733464206694
C249	V1	TVO	S1	1	Cervix	3	LC	NC	UIC4	S2	3.7	6.8	5.25	1.17264405183311	161	3.61906732239509	-36.6646383644505	-17.6645349218762	0.0171216851992291	801	0.555830013280212	0.271516393459316	3.32654630152072	5.02711677361345
C249	V1	TVO	S1	1	Cervix	4	LC	NC	UIC4	S2	3.7	6.8	5.25	1.00894378418444	173	3.49767372892664	-39.7585816990737	-21.3957946222088	0.00725137788560835	862	0.590880503144655	0.286592909504203	3.29038285970414	5.90284652671627
C249	V1	TVO	S1	1	Cervix	5	LC	NC	UIC4	S2	3.7	6.8	5.25	1.03127935452153	144	2.94657265117481	-35.7474376174757	-20.2779311988079	0.00938008729491284	756	0.513597122302159	0.28054857540493	2.99550635833796	5.6949562764183
C249	V1	TVO	S1	1	Cervix	6	LC	NC	UIC4	S2	3.7	6.8	5.25	1.00510038215537	167	3.08491305706305	-36.6423524954343	-20.4465589458533	0.00902285764340402	851	0.509582790091265	0.249576315899569	2.74306356154664	3.02568263800159
C249	V1	TVO	S1	1	Cervix	7	LC	NC	UIC4	S2	3.7	6.8	5.25	1.36684177310065	106	5.35884065090056	-41.379801189365	-13.245887772137	0.0473599486450651	583	0.529699248120301	0.265733366357458	2.68876615331579	2.94281593569708
C249	V1	TVO	S1	1	Cervix	8	LC	NC	UIC4	S2	3.7	6.8	5.25	0.991751929181867	105	2.78552956179137	-34.9763231435306	-20.3522929441259	0.00922084465775795	589	0.511814671814672	0.278680554519161	3.33239104064587	4.65689425422922
C249	V1	TVO	S1	1	Cervix	9	LC	NC	UIC4	S2	3.7	6.8	5.25	0.987716324971118	120	2.99121806772667	-35.6521712681778	-19.9482764126127	0.0101198100014364	672	0.499107142857143	0.254710026897643	3.43537706578443	5.3249460772418
C249	V1	TVO	S1	1	Cervix	10	LC	NC	UIC4	S2	3.7	6.8	5.25	0.809208078009862	127	2.22746117931005	-34.4089259406508	-22.7147547492731	0.00535210376818851	688	0.456045454545455	0.2637334914865	2.83881353432439	2.63600572275033
C249	V1	TVO	S1	2	Cervix	1	LC	NC	UIC4	S2	3.7	6.8	5.25	0.792133924932469	109	2.15826945801648	-34.5070887393562	-23.1761740847697	0.00481263130289222	597	0.539056603773586	0.274519440233198	3.00983728688265	3.54555606111398
C249	V1	TVO	S1	2	Cervix	2	LC	NC	UIC4	S2	3.7	6.8	5.25	0.914952628121097	106	2.85856983786242	-36.1385033129455	-21.1310116641679	0.00770723912422569	596	0.512153024911032	0.273335164247132	3.39650981945589	5.63941081535502
C249	V1	TVO	S1	2	Cervix	3	LC	NC	UIC4	S2	3.7	6.8	5.25	0.762723546600123	102	2.1955949621595	-35.5412922450256	-24.0144186936882	0.00396787635690011	580	0.53839552238806	0.273603233261125	2.8849942572671	4.73209433464254
C249	V1	TVO	S1	2	Cervix	4	LC	NC	UIC4	S2	3.7	6.8	5.25	0.968730048915294	114	2.63535981238601	-34.172463309225	-20.3368242941984	0.00925374591299817	624	0.522214411247803	0.271588343996511	2.9844013833703	3.8003521449327
C249	V1	TVO	S1	2	Cervix	5	LC	NC	UIC4	S2	3.7	6.8	5.25	1.08417568471541	90	1.95713585221795	-28.2159798665408	-17.9410166423965	0.0160656512725618	518	0.512542735042735	0.279259015506286	4.23336263229274	5.70724579595422
C249	V1	TVO	S1	2	Cervix	6	LC	NC	UIC4	S2	3.7	6.8	5.25	1.30508090409603	108	3.81896750712311	-32.169536565381	-12.1199571529846	0.0613768060503026	591	0.477879341864717	0.26184587096272	3.21466879518909	4.21764359200885
C249	V1	TVO	S1	2	Cervix	7	LC	NC	UIC4	S2	3.7	6.8	5.25	0.972411526865639	101	3.51086762396631	-36.977058934686	-18.5450039088629	0.013979756570757	555	0.528228571428572	0.241174972795119	2.76744749032359	2.72592937672478
C249	V1	TVO	S1	2	Cervix	8	LC	NC	UIC4	S2	3.7	6.8	5.25	1.25781198566831	100	3.59685718540923	-31.411050072422	-12.5275498490236	0.0558785354705108	556	0.475059288537549	0.2592504359825	2.83986522961755	4.54675904512344
C249	V1	TVO	S1	2	Cervix	9	LC	NC	UIC4	S2	3.7	6.8	5.25	1.01943877998476	131	3.00775571345255	-33.4738886814805	-17.6831711858546	0.0170483707510599	701	0.446332288401254	0.257381505725595	2.96069368904932	4.27068783304514
C249	V1	TVO	S1	2	Cervix	10	LC	NC	UIC4	S2	3.7	6.8	5.25	0.950904035724346	118	2.69212516030157	-33.0904689431187	-18.9568118515354	0.0127150717395575	646	0.51321608040201	0.281583564687395	2.94709958280466	6.92228096369416
C253	V2	TVB	S1	1	Cervix	1	LC	NC	UIC4	S2	3.7	6.8	5.25	1.39911863499917	117	4.89577299499772	-42.9743406058449	-17.2715323821069	0.018743330441721	650	0.544630872483221	0.257145999767736	3.66727201265499	5.05780414194957
C253	V2	TVB	S1	1	Cervix	2	LC	NC	UIC4	S2	3.7	6.8	5.25	1.24930634972468	144	3.94109382446441	-40.289585220735	-19.5988426422969	0.0109677043715607	802	0.494992907801419	0.286615796854338	3.478262671368	7.0101865954693
C253	V2	TVB	S1	1	Cervix	3	LC	NC	UIC4	S2	3.7	6.8	5.25	1.27979356704662	99	4.1458703157093	-40.3226958667403	-18.5568767092665	0.0139415907189308	596	0.508027079303675	0.275236288975793	3.61907590018918	7.2175458261295
C253	V2	TVB	S1	1	Cervix	4	LC	NC	UIC4	S2	3.7	6.8	5.25	1.22163265514627	99	4.29769139765354	-45.3414364409397	-22.7785566032586	0.00527405117699572	549	0.528427419354839	0.27347732122876	2.8500409678226	2.63865133880259
C253	V2	TVB	S1	1	Cervix	5	LC	NC	UIC4	S2	3.7	6.8	5.25	1.46674908163173	82	5.80215771854452	-45.6015866933192	-15.1402586709605	0.0306178106493666	492	0.53790243902439	0.265223050925448	3.80741127077429	4.01105508817075
C253	V2	TVB	S1	1	Cervix	6	LC	NC	UIC4	S2	3.7	6.8	5.25	0.925974139091631	107	2.71585817829795	-36.0467762654373	-21.788520829373	0.0066244208750971	605	0.433471971066908	0.248570309854609	2.66981932831472	4.66370512652823
C253	V2	TVB	S1	1	Cervix	7	LC	NC	UIC4	S2	3.7	6.8	5.25	1.09032931882989	127	3.70725523850333	-35.6899674402214	-16.2268774380789	0.0238403296453206	670	0.432229729729729	0.271903289629975	2.93835041917999	3.35734788222231
C253	V2	TVB	S1	1	Cervix	8	LC	NC	UIC4	S2	3.7	6.8	5.25	1.12309383017455	162	3.8804277496378	-37.9506300909911	-17.5783844053926	0.0174647172726813	827	0.436939040207522	0.270583247230266	2.34416027227331	2.59618902796955
C253	V2	TVB	S1	1	Cervix	9	LC	NC	UIC4	S2	3.7	6.8	5.25	0.860976940463659	113	3.00682477622382	-38.0761063321829	-22.2902762570079	0.0059016353836425	629	0.422629815745394	0.251386661685317	2.52169309612919	2.59197040143312
C253	V2	TVB	S1	1	Cervix	10	LC	NC	UIC4	S2	3.7	6.8	5.25	1.02500479727423	115	2.9026168008493	-34.8692097055765	-19.6304715011177	0.0108881187771994	631	0.411924959216966	0.276956877522005	2.76712482196511	2.21959533987968
C253	V2	TVB	S2	1	Cervix	1	LC	NC	UIC4	S2	3.7	6.8	5.25	0.818785823423063	140	1.92218199065524	-32.9422543520987	-22.8507989011587	0.0051870461247291	749	0.434871794871794	0.236360717285082	2.42953468781717	2.26647522233723
C253	V2	TVB	S2	1	Cervix	2	LC	NC	UIC4	S2	3.7	6.8	5.25	1.12538315137953	108	3.31820180697402	-37.8754346397105	-20.4548751530969	0.00900559650822481	587	0.454683794466403	0.279483255160445	3.57288928533961	8.39977175215709
C253	V2	TVB	S2	1	Cervix	3	LC	NC	UIC4	S2	3.7	6.8	5.25	0.944660834645021	74	2.25455932900296	-34.4075701444369	-22.5711336671714	0.00553205683483814	458	0.442903225806451	0.269953130546117	2.00446754640728	1.78709223566445
C253	V2	TVB	S2	1	Cervix	4	LC	NC	UIC4	S2	3.7	6.8	5.25	0.820830949875791	78	2.16326166988879	-35.1581405591949	-23.8010167922788	0.00416771795319288	465	0.382860360360361	0.268242618450009	2.13527435554577	3.63777494486546
C253	V2	TVB	S2	1	Cervix	5	LC	NC	UIC4	S2	3.7	6.8	5.25	0.92353386865128	122	2.38346862447811	-35.2659003377833	-22.7526900592732	0.00530555711428548	664	0.416635514018692	0.236534168704134	2.44557248432697	2.3092325500421
C253	V2	TVB	S2	1	Cervix	6	LC	NC	UIC4	S2	3.7	6.8	5.25	0.897893404641914	81	1.88513025391383	-33.3121292696414	-23.4151954365938	0.00455491688150965	500	0.415173913043478	0.247991874238569	2.55620202962662	2.4024851401152
C253	V2	TVB	S2	1	Cervix	7	LC	NC	UIC4	S2	3.7	6.8	5.25	0.937580219800429	93	2.22148396490467	-34.6457915359145	-22.983000720165	0.00503152839554438	529	0.455135699373694	0.249671609338145	2.70327567454876	2.44761459115712
C253	V2	TVB	S2	1	Cervix	8	LC	NC	UIC4	S2	3.7	6.8	5.25	0.79993376114116	88	1.75599853505262	-33.5236935116146	-24.3047012025883	0.00371133262823019	508	0.421004366812227	0.279429467154716	2.45556642406508	3.18546563639963
C253	V2	TVB	S2	1	Cervix	9	LC	NC	UIC4	S2	3.7	6.8	5.25	0.947523613212663	113	2.35958501798931	-33.4813249766889	-21.093503632245	0.00777409130064502	614	0.413176470588236	0.247456068510637	2.34771314494102	3.36520769759204
C253	V2	TVB	S2	1	Cervix	10	LC	NC	UIC4	S2	3.7	6.8	5.25	0.794862530137411	96	1.84620968533576	-33.4871512937577	-23.7945504457449	0.00417392802099413	552	0.451214421252372	0.258388626051924	2.59309296275829	3.84198901758379
C255	V2	TVO	S3	1	Cervix	1	LC	NC	UIC4	S2	3.7	6.8	5.25	1.1922729698926	176	2.63286169280388	-28.9112401057034	-15.088716218483	0.0309833503671426	902	0.445574783683561	0.258359154338833	3.1191419186846	4.65705678688608
C255	V2	TVO	S3	1	Cervix	2	LC	NC	UIC4	S2	3.7	6.8	5.25	1.21878289817968	188	2.79136018874445	-30.4456394672559	-15.7909984763475	0.0263572534267466	945	0.497845804988662	0.261580603381142	2.58548058529684	3.85046458949863
C255	V2	TVO	S3	1	Cervix	3	LC	NC	UIC4	S2	3.7	6.8	5.25	1.65229823355878	185	3.30322993287724	-25.3820132336173	-8.0400560860118	0.157034252435724	930	0.45561757719715	0.24424488418001	2.32014942101997	2.99236830766505
C255	V2	TVO	S3	1	Cervix	4	LC	NC	UIC4	S2	3.7	6.8	5.25	1.52670060308119	147	3.18930810926454	-28.9835091861781	-12.2396416125392	0.0597084557020853	787	0.432068493150685	0.243111338432146	2.93398651720698	3.19680597714841
C255	V2	TVO	S3	1	Cervix	5	LC	NC	UIC4	S2	3.7	6.8	5.25	1.54995539285756	193	3.43999902082648	-28.2956908072314	-10.2356959478924	0.0947175389452088	956	0.461901408450704	0.251102199497751	3.34770870807517	5.91227434172793
C255	V2	TVO	S3	1	Cervix	6	LC	NC	UIC4	S2	3.7	6.8	5.25	1.41652381359637	192	3.15632695151587	-29.6524510011839	-13.0817345057255	0.0491843061854691	965	0.501314837153197	0.25571172539922	3.75835279933266	4.35098311765968
C255	V2	TVO	S3	1	Cervix	7	LC	NC	UIC4	S2	3.7	6.8	5.25	1.15757891373708	153	2.84001278537883	-30.9805347406219	-16.070467617383	0.0247145802168247	804	0.482893258426966	0.263482145336049	3.67312952971411	4.64671095812933
C255	V2	TVO	S3	1	Cervix	8	LC	NC	UIC4	S2	3.7	6.8	5.25	1.18147277043997	183	2.74743455489124	-29.5492132194791	-15.1251818063001	0.0307242874318786	929	0.469964664310955	0.265957461620136	3.04682154894558	4.79963537702828
C255	V2	TVO	S3	1	Cervix	9	LC	NC	UIC4	S2	3.7	6.8	5.25	1.35808274290563	175	2.95991840375678	-27.2744819532361	-11.734910333513	0.0670670133531216	922	0.452778415614236	0.260319600725886	2.40378539015469	2.2778149241632
C255	V2	TVO	S3	1	Cervix	10	LC	NC	UIC4	S2	3.7	6.8	5.25	1.10606997031181	168	2.49116751287938	-28.5928779150136	-15.5142484723968	0.0280915144207934	856	0.467958115183246	0.255297258599863	2.70267503410584	2.47725533720937
C255	V2	TVO	S2	1	Cervix	1	LC	NC	UIC4	S2	3.7	6.8	5.25	1.45273182679382	150	4.19767931605407	-33.0948076615262	-11.0569912522424	0.0783972582860957	782	0.48610248447205	0.259266573024876	2.92282292637583	4.15770327125878
C255	V2	TVO	S2	1	Cervix	2	LC	NC	UIC4	S2	3.7	6.8	5.25	1.38951745346473	178	3.8620307779344	-30.973476968052	-10.6978153838964	0.085156629084815	886	0.475109395109395	0.269116576178409	3.68044222758317	6.53267752511259
C255	V2	TVO	S2	1	Cervix	3	LC	NC	UIC4	S2	3.7	6.8	5.25	1.45064526166172	183	4.30138996168688	-31.8304386443797	-9.24814134552359	0.118901098079262	922	0.458765133171912	0.267756878497698	3.03311953759438	5.0508037772274
C255	V2	TVO	S2	1	Cervix	4	LC	NC	UIC4	S2	3.7	6.8	5.25	1.36491405151633	185	2.80571317476484	-26.4044040183336	-11.6744098508182	0.0680078452457542	929	0.468424657534247	0.24377185124596	2.6265119260961	4.05774041099234
C255	V2	TVO	S2	1	Cervix	5	LC	NC	UIC4	S2	3.7	6.8	5.25	1.32121033668935	194	3.50354318907427	-30.9068105084594	-12.5132087658195	0.0560633601283096	965	0.457267699115044	0.265151602546784	2.9999709713532	4.47678006598538
C255	V2	TVO	S2	1	Cervix	6	LC	NC	UIC4	S2	3.7	6.8	5.25	1.5149994465457	174	3.80344928236261	-27.8625687259797	-7.894459993576	0.162388025294482	865	0.472744360902255	0.266822677243	2.9092207491624	4.79675198321374
C255	V2	TVO	S2	1	Cervix	7	LC	NC	UIC4	S2	3.7	6.8	5.25	1.5154100188315	183	3.72214656784254	-29.3955566272444	-9.85428714607107	0.10341208283515	904	0.460669144981413	0.260353450015789	2.92834656171034	4.33540395128665
C255	V2	TVO	S2	1	Cervix	8	LC	NC	UIC4	S2	3.7	6.8	5.25	1.36528003059646	189	3.48234326015229	-30.1324082429284	-11.8501061271289	0.0653114592503763	920	0.509602409638554	0.289501815747478	3.24501829202119	5.02166715277938
C255	V2	TVO	S2	1	Cervix	9	LC	NC	UIC4	S2	3.7	6.8	5.25	1.34673888756934	188	3.41070306887719	-30.3184664001019	-12.4122752884967	0.0573815758764563	920	0.526182472989196	0.298499976372458	2.76152840187597	2.76443543850264
C255	V2	TVO	S2	1	Cervix	10	LC	NC	UIC4	S2	3.7	6.8	5.25	1.32225417570046	169	3.5628303699969	-31.7441494022262	-13.0392899597425	0.0496673517362302	857	0.503256113256113	0.286088674058524	3.02063590933051	4.00359068103395
C256	V2	TVB	S1	1	Cervix	1	LC	NC	UIC4	S2	3.7	6.8	5.25	1.05546701263607	177	3.04388677316287	-30.735742483029	-14.755336923924	0.0334554062276011	895	0.471318822023047	0.249077121239115	3.11011010654936	3.20955499160163
C256	V2	TVB	S1	1	Cervix	2	LC	NC	UIC4	S2	3.7	6.8	5.25	1.07806214982792	180	2.94400838156469	-32.2131148526112	-16.7570708493965	0.0211005081889338	922	0.495376593279258	0.269398773345871	2.77870547080945	2.97059645757669
C256	V2	TVB	S1	1	Cervix	3	LC	NC	UIC4	S2	3.7	6.8	5.25	0.991048261820399	172	3.67891818072778	-33.3540143965185	-14.0396939476977	0.0394485100913256	866	0.483122629582807	0.295876700082671	2.7643267919247	4.19812156116365
C256	V2	TVB	S1	1	Cervix	4	LC	NC	UIC4	S2	3.7	6.8	5.25	0.992219771908883	172	2.62471194027478	-32.4417040656627	-18.6619663792201	0.0136082839313475	861	0.523973105134474	0.280763488300534	2.8590980826461	3.90904584336839
C256	V2	TVB	S1	1	Cervix	5	LC	NC	UIC4	S2	3.7	6.8	5.25	1.36756176244966	178	4.22209942046572	-34.3860462032641	-12.220024245819	0.059978772774755	913	0.494054758800522	0.290737986221312	3.04533057307018	3.30451887643001
C256	V2	TVB	S1	1	Cervix	6	LC	NC	UIC4	S2	3.7	6.8	5.25	1.12592594256062	173	3.2527638327383	-35.1303209841243	-18.0533108622482	0.0156555710601008	880	0.529809523809524	0.293024195124305	3.75997379359368	7.02880852960039
C256	V2	TVB	S1	1	Cervix	7	LC	NC	UIC4	S2	3.7	6.8	5.25	1.26894599301935	165	3.65176080280095	-34.8965550212785	-15.7248108065736	0.0267620217511599	847	0.558287373004354	0.281964606625984	3.62480077597587	5.54074913168031
C256	V2	TVB	S1	1	Cervix	8	LC	NC	UIC4	S2	3.7	6.8	5.25	1.09952335571765	196	2.94693744706989	-34.410538620457	-18.9391170233401	0.012766983516571	1000	0.556998827667057	0.293037189789219	4.12736885950731	8.47792919989762
C256	V2	TVB	S1	1	Cervix	9	LC	NC	UIC4	S2	3.7	6.8	5.25	1.15354062695233	203	4.2775334575321	-35.2636005228241	-12.8065498707806	0.052401656135545	998	0.482127659574468	0.286595544572755	3.4044483362078	4.38320929577213
C256	V2	TVB	S1	1	Cervix	10	LC	NC	UIC4	S2	3.7	6.8	5.25	0.998716230310065	188	3.75834016240627	-36.6286114734092	-16.8973256207763	0.0204299563118406	939	0.517293844367016	0.285172315629689	3.26650831014253	5.73594672708048
C256	V2	TVB	S2	2	Cervix	1	LC	NC	UIC4	S2	3.7	6.8	5.25	0.90502739077676	156	2.41293028327291	-30.2036692040374	-17.5357852168547	0.017636868560155	808	0.44121045392022	0.262672571637324	2.82679375120495	2.96646824053282
C256	V2	TVB	S2	2	Cervix	2	LC	NC	UIC4	S2	3.7	6.8	5.25	0.768832814928877	209	2.09896109331024	-30.3818579834161	-19.3623122435374	0.0115816057136439	1030	0.443170984455959	0.252425365469337	2.73300804693901	2.95990770121249
C256	V2	TVB	S2	2	Cervix	3	LC	NC	UIC4	S2	3.7	6.8	5.25	1.04296835648671	178	2.62234271238742	-29.7617175174209	-15.9944182773869	0.0251511688174283	909	0.428981264637003	0.258076603085331	2.91709777261323	4.41182245713868
C256	V2	TVB	S2	2	Cervix	4	LC	NC	UIC4	S2	3.7	6.8	5.25	0.884153982976793	193	2.38882637180503	-33.3637476741024	-20.822409222126	0.00827482995223588	957	0.532217090069284	0.289999687436681	3.73515103864697	5.93899783955793
C256	V2	TVB	S2	2	Cervix	5	LC	NC	UIC4	S2	3.7	6.8	5.25	0.914514949769474	191	2.62852095791264	-31.9153836070526	-18.1156485780112	0.01543245936831	946	0.45356308411215	0.298434183862391	2.55901498427799	2.46550548159698
C256	V2	TVB	S2	2	Cervix	6	LC	NC	UIC4	S2	3.7	6.8	5.25	0.724354495129733	175	2.16138283520514	-33.9310875290918	-22.5838276442648	0.00551591081476749	896	0.492522639068564	0.295099835687989	3.66341847971712	5.68077967870071
C256	V2	TVB	S2	2	Cervix	7	LC	NC	UIC4	S2	3.7	6.8	5.25	0.678609112878408	211	2.31344399668785	-33.1818566210859	-21.0362756384747	0.00787721022839074	1039	0.488054968287527	0.278030909060988	3.42305471075526	6.53181218617269
C256	V2	TVB	S2	2	Cervix	8	LC	NC	UIC4	S2	3.7	6.8	5.25	0.832970603831097	183	2.31870413139772	-31.1896198695661	-19.0164231797281	0.0125417367874511	918	0.429122596153846	0.260868353443168	2.9474362562178	5.82072437862484
C256	V2	TVB	S2	2	Cervix	9	LC	NC	UIC4	S2	3.7	6.8	5.25	0.81522120160805	178	2.03041099178914	-30.5012150584973	-19.8415573516043	0.0103715643161426	905	0.468739789964994	0.26754560920716	2.73686993280088	2.43474741778908
C256	V2	TVB	S2	2	Cervix	10	LC	NC	UIC4	S2	3.7	6.8	5.25	0.87336099370361	181	2.81963529375061	-31.4188783481118	-16.6157930559211	0.0217982030848736	909	0.424337631887457	0.262178376099909	2.3252264785007	1.7499820829343
C258	V2	TVR	S1	1	Cervix	1	LC	NC	UIC4	S2	3.7	6.8	5.25	1.23506348051388	145	2.72415285051094	-29.3114576217286	-15.0096551565461	0.0315525515059346	751	0.517593423019432	0.269226618617564	4.11410508016244	6.36704553355144
C258	V2	TVR	S1	1	Cervix	2	LC	NC	UIC4	S2	3.7	6.8	5.25	1.33478920965023	135	2.86994659295027	-26.9206862066544	-11.8534665936655	0.0652609423565874	712	0.527327731092437	0.285913537036406	4.07869098656341	6.23313591107714
C258	V2	TVR	S1	1	Cervix	3	LC	NC	UIC4	S2	3.7	6.8	5.25	1.39613788124008	128	2.39263211077622	-27.0723101376546	-14.5109915560795	0.035391652768072	684	0.531513687600645	0.272553567193252	2.66883144437803	2.87172109325124
C258	V2	TVR	S1	1	Cervix	4	LC	NC	UIC4	S2	3.7	6.8	5.25	1.17983805067688	119	1.90332128744221	-26.8331528314213	-16.8407160723497	0.0206980004839689	641	0.573779816513761	0.273566496305197	4.47108476591917	6.70774189292226
C258	V2	TVR	S1	1	Cervix	5	LC	NC	UIC4	S2	3.7	6.8	5.25	1.36451135244626	153	2.84591239383214	-28.4291630372858	-13.4881229696671	0.0447906848676412	792	0.54656652360515	0.266524806139068	3.81759477490128	5.54633020698821
C258	V2	TVR	S1	1	Cervix	6	LC	NC	UIC4	S2	3.7	6.8	5.25	1.25369004889992	174	2.27579326327441	-27.4927529439038	-15.5448383117131	0.0278943450534329	873	0.507529722589168	0.279888679168183	3.69439913752665	4.89779615819203
C258	V2	TVR	S1	1	Cervix	7	LC	NC	UIC4	S2	3.7	6.8	5.25	1.087469127775	155	2.26118681842081	-30.4716103466645	-18.6003795499552	0.0138026363173413	817	0.472526455026455	0.266963485537747	3.45436619731355	5.08263820959776
C258	V2	TVR	S1	1	Cervix	8	LC	NC	UIC4	S2	3.7	6.8	5.25	1.09645047496521	176	2.07660123184232	-28.0139756138244	-17.1118191466522	0.0194454539150915	902	0.530084337349398	0.27100691059961	3.06168271817972	3.07706723752317
C258	V2	TVR	S1	1	Cervix	9	LC	NC	UIC4	S2	3.7	6.8	5.25	1.03088980651431	172	2.19744076011017	-30.3179670933975	-18.7814031028192	0.0132391374085623	894	0.526757457846952	0.26362383089127	3.37722908689572	3.50078525464516
C258	V2	TVR	S2	2	Cervix	1	LC	NC	UIC4	S2	3.7	6.8	5.25	1.06172824109417	149	2.27015188307415	-29.0264467841726	-17.1081493980333	0.0194618920897308	786	0.464544095665171	0.253282598640764	2.81707942255508	3.06971752496237
C258	V2	TVR	S2	2	Cervix	2	LC	NC	UIC4	S2	3.7	6.8	5.25	1.15696636580832	192	2.43554300358671	-27.80435476834	-15.0177539995098	0.0314937662691423	954	0.507892813641901	0.275491256484689	3.3843455366582	3.45319875366925
C258	V2	TVR	S2	2	Cervix	3	LC	NC	UIC4	S2	3.7	6.8	5.25	1.25310765031594	156	2.5111985265851	-27.4410918290767	-14.257299564505	0.0375206232306164	814	0.504853146853146	0.260756439960703	3.24688170733673	5.248949559215
C258	V2	TVR	S2	2	Cervix	4	LC	NC	UIC4	S2	3.7	6.8	5.25	1.18102895998222	184	2.14241774881813	-27.0192693580867	-15.7715761767915	0.0264753909783973	947	0.472944038929441	0.262258241843974	3.27307439684164	2.87515775420936
C258	V2	TVR	S2	2	Cervix	5	LC	NC	UIC4	S2	3.7	6.8	5.25	1.21301469902653	182	2.05323488638311	-25.2138475492161	-14.4343643957048	0.0360216465404655	933	0.472930622009569	0.254579422982455	2.4883193003888	3.06276984225109
C258	V2	TVR	S2	2	Cervix	6	LC	NC	UIC4	S2	3.7	6.8	5.25	1.45972485034174	185	2.60170883840498	-21.9661673647714	-8.30719596314526	0.147665963579091	910	0.496085319949812	0.263712350424923	3.14528790708611	3.05851455400142
C258	V2	TVR	S2	2	Cervix	7	LC	NC	UIC4	S2	3.7	6.8	5.25	1.22547936908137	210	2.67835955749165	-27.4188049603263	-13.3574172834951	0.0461591998230862	1039	0.483393045310854	0.269070666596096	3.01883709417702	4.67266525312725
C258	V2	TVR	S2	2	Cervix	8	LC	NC	UIC4	S2	3.7	6.8	5.25	1.16548818111254	163	1.99927282963501	-26.4729578748634	-15.9767755192796	0.0252535506213193	829	0.499770773638968	0.265664925589272	3.69462859721728	7.44524781539918
C258	V2	TVR	S2	2	Cervix	9	LC	NC	UIC4	S2	3.7	6.8	5.25	1.12955817585144	180	2.04838078988409	-26.7648058211178	-16.0108066742263	0.0250564380249388	926	0.503037667071688	0.251152104028723	2.9491711818041	4.0078435464321
C258	V2	TVR	S2	2	Cervix	10	LC	NC	UIC4	S2	3.7	6.8	5.25	1.17406044905502	170	2.52916503101298	-28.0100611807581	-14.73194476794	0.0336360913442137	883	0.478597883597883	0.270139806228964	3.695500550158	5.88196615269738
C259	V2	TVR	S3	1	Cervix	1	LC	NC	UIC4	S2	3.7	6.8	5.25	1.07630592375802	160	1.83266450860722	-27.2689673904173	-17.6474787202294	0.0171890600176148	836	0.522883522727273	0.278626601385808	4.40080422363661	5.88632704626004
C259	V2	TVR	S3	1	Cervix	2	LC	NC	UIC4	S2	3.7	6.8	5.25	1.46755814409569	173	3.49938827625508	-28.8378355920982	-10.466047141759	0.089824598740389	873	0.525236270753512	0.290682967040127	3.6364900025412	7.01616986549122
C259	V2	TVR	S3	1	Cervix	3	LC	NC	UIC4	S2	3.7	6.8	5.25	1.37200322096865	197	3.20168802318042	-29.8175130706133	-13.0086509489161	0.0500189885077362	1004	0.451265822784811	0.26457209952431	3.43267027816356	5.16603189711906
C259	V2	TVR	S3	1	Cervix	4	LC	NC	UIC4	S2	3.7	6.8	5.25	1.21327237992386	184	2.1740740417103	-27.0477052747125	-15.6338165557335	0.0273286604326184	937	0.51789603960396	0.265842802465032	3.34003120804115	4.71214765379247
C259	V2	TVR	S3	1	Cervix	5	LC	NC	UIC4	S2	3.7	6.8	5.25	1.54148650949268	214	2.9614229063087	-26.1263880578286	-10.5789177997079	0.087520183594991	1044	0.524729574223245	0.274771084970523	3.24888704906255	4.569103926037
C259	V2	TVR	S3	1	Cervix	6	LC	NC	UIC4	S2	3.7	6.8	5.25	1.54978514369665	210	3.2209618108902	-26.6781284273626	-9.76807892018908	0.105485340230568	1062	0.469894625922023	0.270333419430455	3.25589146707963	4.27334596959177
C259	V2	TVR	S3	1	Cervix	7	LC	NC	UIC4	S2	3.7	6.8	5.25	1.49320484995979	209	2.93693988617008	-27.1177391183878	-11.6988047159949	0.0676269075473015	1065	0.485554347826087	0.277777431988451	3.03475410870493	3.19135471841847
C259	V2	TVR	S3	1	Cervix	8	LC	NC	UIC4	S2	3.7	6.8	5.25	1.05155498530147	151	2.40662205719645	-28.9791198438873	-16.3443540436059	0.0232040929051948	819	0.481542625169147	0.268918947418928	3.35075035250953	4.51613383886473
C259	V2	TVR	S3	1	Cervix	9	LC	NC	UIC4	S2	3.7	6.8	5.25	1.36642232137175	173	2.91643196731367	-28.2722720321952	-12.9610042037985	0.0505707715473337	910	0.506432964329643	0.266872175626905	3.08759294089254	4.64447789872538
C259	V2	TVR	S3	1	Cervix	10	LC	NC	UIC4	S2	3.7	6.8	5.25	1.48687567356994	200	3.77412007079069	-29.2479582767125	-9.4338279050614	0.113924520539174	1000	0.475408388520971	0.263393701280624	3.39207969486255	4.34695435476943
C259	V2	TVR	S1	1	Cervix	1	LC	NC	UIC4	S2	3.7	6.8	5.25	1.57024392397125	147	4.19246062483049	-32.8684682038012	-10.8580499234411	0.0820719982704684	752	0.521682389937107	0.268388893543653	4.0495341534715	7.31450239497634
C259	V2	TVR	S1	1	Cervix	2	LC	NC	UIC4	S2	3.7	6.8	5.25	1.83946844229714	147	5.13194708355286	-31.912565494133	-4.96984330548053	0.318431241043011	734	0.565571177504393	0.291580924454652	4.29012591351587	6.80275189638479
C259	V2	TVR	S1	1	Cervix	3	LC	NC	UIC4	S2	3.7	6.8	5.25	1.57142808711306	174	3.96353791332306	-31.9659679961593	-11.1573939512133	0.0766056152434134	877	0.596974900924704	0.304070646994925	4.52879668853976	8.2044630563193
C259	V2	TVR	S1	1	Cervix	4	LC	NC	UIC4	S2	3.7	6.8	5.25	1.64168398068134	158	3.80607983715703	-28.9275025742361	-8.94558342916173	0.127479883256517	802	0.589811046511628	0.285853443776431	3.93501063898032	6.39060326588949
C259	V2	TVR	S1	1	Cervix	5	LC	NC	UIC4	S2	3.7	6.8	5.25	1.71122182350222	172	4.34130670721988	-31.236344359037	-8.44448414613262	0.143070991008253	858	0.509330484330484	0.281818998092113	3.52249750324371	3.5073627842507
C259	V2	TVR	S1	1	Cervix	6	LC	NC	UIC4	S2	3.7	6.8	5.25	1.86876508010106	138	4.746586853693	-29.9094093787413	-4.98982839685307	0.316969270490578	715	0.557065767284991	0.283494406360387	3.99803780839789	5.6745166198545
C259	V2	TVR	S1	1	Cervix	7	LC	NC	UIC4	S2	3.7	6.8	5.25	1.52675249005619	191	3.37928902702857	-27.5985369629238	-9.85726957102385	0.103341091166286	938	0.520758122743683	0.283561307161046	3.39801612152502	5.69623155755135
C259	V2	TVR	S1	1	Cervix	8	LC	NC	UIC4	S2	3.7	6.8	5.25	1.38890390694338	162	3.33924671842241	-29.3807059925763	-11.8496607208587	0.0653181578446365	850	0.511366622864652	0.259390425888073	3.09878309147521	4.12703625144296
C259	V2	TVR	S1	1	Cervix	9	LC	NC	UIC4	S2	3.7	6.8	5.25	1.28738175973949	180	3.32731160675067	-29.8120158397461	-12.3436299043051	0.0582957655051217	907	0.445568039950062	0.251969161163183	2.69632210305354	3.65811686370377
C259	V2	TVR	S1	1	Cervix	10	LC	NC	UIC4	S2	3.7	6.8	5.25	1.2982589397283	175	2.79888737540977	-27.4052840314529	-12.7111253105516	0.053565784397787	893	0.419017199017199	0.250162096918338	2.99694827071525	3.48996872606455
C262	V1	TVO	S3	1	Cervix	1	LC	NC	UIC4	S2	3.7	6.8	5.25	0.968391666544514	107	2.70387674404126	-36.9258032304253	-22.7304503242087	0.00533279596336171	605	0.499549393414212	0.259099947341378	3.12143318377368	6.6490967770102
C262	V1	TVO	S3	1	Cervix	2	LC	NC	UIC4	S2	3.7	6.8	5.25	0.797993549432013	82	2.36727303499902	-36.4998602698557	-24.0716768361109	0.00391590652499725	499	0.511295116772823	0.239219075143003	2.84581639510512	3.45281044378204
C262	V1	TVO	S3	1	Cervix	3	LC	NC	UIC4	S2	3.7	6.8	5.25	0.841564337547091	80	2.01885284443992	-32.9537403235901	-22.3547628902805	0.00581465177423173	486	0.482437923250564	0.237274146208612	2.81891178175655	3.11570879527576
C262	V1	TVO	S3	1	Cervix	4	LC	NC	UIC4	S2	3.7	6.8	5.25	0.807498863074331	84	2.15636157204026	-33.4360379520236	-22.1151396988123	0.00614449266496467	532	0.546104651162791	0.270801293355809	2.86717908145078	5.11145244036849
C262	V1	TVO	S3	1	Cervix	5	LC	NC	UIC4	S2	3.7	6.8	5.25	0.864008015471877	137	2.44293194905881	-34.4283931255045	-21.6030003929457	0.00691353173484545	759	0.538860759493671	0.25342992813024	2.75252424144303	5.34019642206634
C262	V1	TVO	S3	1	Cervix	6	LC	NC	UIC4	S2	3.7	6.8	5.25	0.820864971736497	97	2.94871792162875	-37.4463819190683	-21.9656128305174	0.00635973056702485	546	0.448658777120316	0.27098447357343	2.62714724943283	3.25859038383426
C262	V1	TVO	S3	1	Cervix	7	LC	NC	UIC4	S2	3.7	6.8	5.25	0.942515811718744	97	2.96329986441777	-35.0952153290431	-19.5378910408498	0.0111227172174701	555	0.468794466403162	0.242201800422157	2.65058144592914	3.0960642497422
C262	V1	TVO	S3	1	Cervix	8	LC	NC	UIC4	S2	3.7	6.8	5.25	1.10608320858715	98	3.20512539418868	-34.9339845067987	-18.1070761873081	0.0154629510570309	557	0.475776515151515	0.238756589381387	2.57809092979691	5.15621628089384
C262	V1	TVO	S3	1	Cervix	9	LC	NC	UIC4	S2	3.7	6.8	5.25	0.894535333038346	114	2.44412276456786	-33.3128667598503	-20.481222245869	0.00895112816249669	624	0.437367549668874	0.244526531383686	2.314310546048	2.86187620641964
C262	V1	TVO	S3	1	Cervix	10	LC	NC	UIC4	S2	3.7	6.8	5.25	0.99915819114963	157	2.94203195282949	-34.1481695739498	-18.7025018215949	0.0134818601511445	797	0.502024128686327	0.265701663362632	3.0292995369958	5.45011780034721
C262	V1	TVO	S1	1	Cervix	1	LC	NC	UIC4	S2	3.7	6.8	5.25	1.00171953663815	61	2.43555204165255	-35.9396828004969	-23.153034581821	0.00483834175981101	389	0.508526315789474	0.245712440725511	2.54028038712293	2.54860001425702
C262	V1	TVO	S1	1	Cervix	2	LC	NC	UIC4	S2	3.7	6.8	5.25	1.19263996104171	59	2.17257296701737	-36.4926033741669	-25.0865952973257	0.00309984850958885	381	0.618	0.251466757417277	2.66161158895579	3.91910011684769
C262	V1	TVO	S1	1	Cervix	3	LC	NC	UIC4	S2	3.7	6.8	5.25	1.29567094285231	41	2.57991465638942	-33.4281152812382	-19.8835633351938	0.0102717316876937	274	0.514664179104478	0.298368031644751	1.89185897591587	1.99813846971811
C262	V1	TVO	S1	1	Cervix	4	LC	NC	UIC4	S2	3.7	6.8	5.25	1.27135299476711	62	3.68964599550282	-38.5471394935104	-19.1764980171206	0.0120878816228744	376	0.463333333333334	0.255072647917526	2.91380741015833	2.57528699815259
C262	V1	TVO	S1	1	Cervix	5	LC	NC	UIC4	S2	3.7	6.8	5.25	1.30515591039409	58	2.52186478787088	-33.4828344470757	-20.2430443107536	0.00945574101923785	377	0.50743661971831	0.232723784070639	1.99440228189142	2.63251951118879
C262	V1	TVO	S1	1	Cervix	6	LC	NC	UIC4	S2	3.7	6.8	5.25	1.37519933376263	70	2.03760667084895	-29.135058303346	-18.437623281389	0.0143297189247566	403	0.479592391304347	0.246603294586828	2.08990528414945	2.03693518928345
C262	V1	TVO	S1	1	Cervix	7	LC	NC	UIC4	S2	3.7	6.8	5.25	1.36642950992079	79	3.26074353013739	-34.9063584881378	-17.7874549549165	0.016643877262804	453	0.504018691588785	0.259140571341849	2.36641771028529	2.20795147306316
C262	V1	TVO	S1	1	Cervix	8	LC	NC	UIC4	S2	3.7	6.8	5.25	1.8738198176048	80	4.03470952648784	-30.958282546316	-9.77605753225478	0.105291726444941	452	0.644300518134714	0.303277598351854	3.8843542085802	7.25696559103526
C262	V1	TVO	S1	1	Cervix	9	LC	NC	UIC4	S2	3.7	6.8	5.25	1.32494606635225	74	3.72847613072143	-37.1045727905652	-17.5300731042777	0.0176600809343009	430	0.563282828282828	0.253783184265187	2.46664851442593	3.3041378899068
C262	V1	TVO	S1	1	Cervix	10	LC	NC	UIC4	S2	3.7	6.8	5.25	1.24127233205548	68	2.61715486700171	-34.3100391018018	-20.5699760500428	0.0087700565753712	415	0.567564102564103	0.253950716315816	3.50216095111289	6.51656910948462
C264	V2	TVR	S1	2	Cervix	1	LC	NC	UIC4	S2	3.7	6.8	5.25	1.47276430377745	146	4.96214048543229	-35.8965030264441	-9.84526547792462	0.103627125673434	766	0.513826458036984	0.254124402617159	2.54125033282003	3.92937458515247
C264	V2	TVR	S1	2	Cervix	2	LC	NC	UIC4	S2	3.7	6.8	5.25	1.34874231267591	154	4.42905906590788	-35.770494364189	-12.5179342681727	0.056002391483441	797	0.492873082287308	0.27262760696908	2.68831227077415	4.46077408667242
C264	V2	TVR	S1	2	Cervix	3	LC	NC	UIC4	S2	3.7	6.8	5.25	1.46716464297601	127	4.80282700749273	-36.1327279665955	-10.9178861772586	0.0809489802778436	697	0.529854604200323	0.280936042066523	3.19094679419772	3.53670886600315
C264	V2	TVR	S1	2	Cervix	4	LC	NC	UIC4	S2	3.7	6.8	5.25	1.29645492902558	165	3.86121964391716	-35.3893270070384	-15.1179238764733	0.0307756767931768	854	0.480128865979381	0.285662980119653	3.11032409245516	5.49672575996449
C264	V2	TVR	S1	2	Cervix	5	LC	NC	UIC4	S2	3.7	6.8	5.25	1.24032969798749	165	3.78422990801634	-35.7780145924392	-15.9108075753534	0.0256400721223223	865	0.48474801061008	0.280240368563602	3.42913235242689	6.12614310615387
C264	V2	TVR	S1	2	Cervix	6	LC	NC	UIC4	S2	3.7	6.8	5.25	1.34018187622456	153	3.78999558674498	-33.3265356158394	-13.4290587854283	0.0454040006748061	797	0.485146853146853	0.269611349027442	3.07039989700959	5.10862788580861
C264	V2	TVR	S1	2	Cervix	7	LC	NC	UIC4	S2	3.7	6.8	5.25	1.33190517062522	175	4.12761180618805	-35.1393694560042	-13.469407473517	0.0449841224463428	908	0.470801944106925	0.24236183441225	3.002932701584	4.81439144675036
C264	V2	TVR	S1	2	Cervix	8	LC	NC	UIC4	S2	3.7	6.8	5.25	1.31549825772373	145	4.48836774561041	-36.89687886634	-13.3329482018853	0.0464200046700173	772	0.534270833333333	0.274661809956326	2.7899333920149	4.17411262744469
C264	V2	TVR	S1	2	Cervix	9	LC	NC	UIC4	S2	3.7	6.8	5.25	1.26450288433437	159	4.37790924212926	-38.0512268745522	-15.0672033533736	0.0311372077739112	831	0.493625170998632	0.271292929932401	2.7349372991023	3.43227343305899
C264	V2	TVR	S1	2	Cervix	10	LC	NC	UIC4	S2	3.7	6.8	5.25	1.39612127082675	149	4.67749628884071	-36.6843795563163	-12.1275240399025	0.06126995988801	789	0.502002801120448	0.273396987978326	2.80230893283604	2.88731646877858
C264	V2	TVR	S2	1	Cervix	1	LC	NC	UIC4	S2	3.7	6.8	5.25	1.29131147025664	168	4.07280305637563	-32.7804728341611	-11.3982567881891	0.0724726799322256	860	0.454986842105263	0.255683227588592	2.54194226871808	4.04476723824418
C264	V2	TVR	S2	1	Cervix	2	LC	NC	UIC4	S2	3.7	6.8	5.25	1.26367929149071	148	3.91087340342358	-34.0702661517652	-13.5381807837914	0.0442773807047017	762	0.48835734870317	0.245693433308721	2.36422928860248	2.50580253235585
C264	V2	TVR	S2	1	Cervix	3	LC	NC	UIC4	S2	3.7	6.8	5.25	1.1664745453991	169	3.47384284996871	-34.6567973012739	-16.4191223389382	0.0228080295045232	863	0.502404580152671	0.278477103642078	3.33424823962575	5.54594902935122
C264	V2	TVR	S2	1	Cervix	4	LC	NC	UIC4	S2	3.7	6.8	5.25	1.3071028848509	188	4.05457658664335	-35.8099644230425	-14.5234373431649	0.0352903743849321	947	0.516012121212121	0.272313398920322	3.19512263438621	4.51883858312428
C264	V2	TVR	S2	1	Cervix	5	LC	NC	UIC4	S2	3.7	6.8	5.25	1.16296897873516	142	3.9825577274977	-36.9435325220833	-16.0351044527204	0.0249166444319354	748	0.494072948328268	0.268221166886634	3.1374330443321	6.37511061576246
C264	V2	TVR	S2	1	Cervix	6	LC	NC	UIC4	S2	3.7	6.8	5.25	1.27626404061457	168	3.89658813185724	-35.2746464247712	-14.8175587325207	0.0329795045334441	864	0.495019710906701	0.267362420853517	2.66049365981425	4.9802669667351
C264	V2	TVR	S2	1	Cervix	7	LC	NC	UIC4	S2	3.7	6.8	5.25	1.23320217348333	159	3.78207522633337	-34.9147855400355	-15.0588906017853	0.0311968640115136	839	0.410775623268698	0.24983258097633	2.91846457737249	5.58316347739496
C264	V2	TVR	S2	1	Cervix	8	LC	NC	UIC4	S2	3.7	6.8	5.25	1.34810215355814	194	4.49934323960215	-34.9893207287281	-11.3677687208169	0.0729832380673126	978	0.451618357487923	0.278805170932198	3.43196544930574	7.24749793940092
C264	V2	TVR	S2	1	Cervix	9	LC	NC	UIC4	S2	3.7	6.8	5.25	1.23406476948505	167	4.14258274525946	-34.786077666659	-13.0375182540468	0.0496876176813554	857	0.509436997319035	0.283225343770986	3.27419153827356	5.0469923237001
C264	V2	TVR	S2	1	Cervix	10	LC	NC	UIC4	S2	3.7	6.8	5.25	1.26821541820122	153	4.10555300311692	-35.6510036164925	-14.0968503501286	0.0389327395974693	812	0.478618233618235	0.278747861788489	2.95874428645115	4.86120006651992
C265	V2	TVG	S1	2	Cervix	1	NLC	NC	UIC4	S2	3.7	6.8	5.25	0.977170700087141	129	2.90571693436792	-37.8771158474335	-22.622101942002	0.00546751276678496	668	0.533041237113402	0.313888819596458	2.881656810033	4.47561149921293
C265	V2	TVG	S1	2	Cervix	2	NLC	NC	UIC4	S2	3.7	6.8	5.25	1.1531663276626	166	3.22792018306918	-33.5317965023212	-16.5852155412081	0.0219522199713547	833	0.51406876790831	0.288726101010616	3.37797532254362	6.47093063952015
C265	V2	TVG	S1	2	Cervix	3	NLC	NC	UIC4	S2	3.7	6.8	5.25	1.01437743674327	132	2.28938693453504	-31.7911478807362	-19.7718664744273	0.0105393384818806	696	0.482284710017575	0.274511184887758	3.34633741859569	6.54317618867459
C265	V2	TVG	S1	2	Cervix	4	NLC	NC	UIC4	S2	3.7	6.8	5.25	0.907078791489341	132	2.16593946926138	-33.0866329657321	-21.7154507521099	0.00673681970721031	703	0.54386217948718	0.294527922047924	3.21422430890936	5.22091391562398
C265	V2	TVG	S1	2	Cervix	5	NLC	NC	UIC4	S2	3.7	6.8	5.25	1.01509598773261	151	3.2770297252999	-36.7277932903576	-19.5233872325331	0.0111599250205739	779	0.505478395061728	0.271279673118331	3.42450156002083	5.58966210834869
C265	V2	TVG	S1	2	Cervix	6	NLC	NC	UIC4	S2	3.7	6.8	5.25	1.01586161451925	158	3.27489538884568	-36.0192876078563	-18.8260868164164	0.0131036208488744	787	0.558012048192771	0.269233804496355	3.04950707095629	4.24015566019957
C265	V2	TVG	S1	2	Cervix	7	NLC	NC	UIC4	S2	3.7	6.8	5.25	1.01764035351559	157	2.82576189502142	-33.5449598288997	-18.7097098800372	0.0134595026401665	788	0.52425352112676	0.280253145606398	3.11672281659997	3.75408402840398
C265	V2	TVG	S1	2	Cervix	8	NLC	NC	UIC4	S2	3.7	6.8	5.25	1.0106107314186	140	3.19122902771947	-36.3740147736536	-19.6200623781264	0.0109142466010074	730	0.57016975308642	0.303512872667791	3.41762302600461	5.23444266385665
C265	V2	TVG	S1	2	Cervix	9	NLC	NC	UIC4	S2	3.7	6.8	5.25	0.944749487841878	144	3.45376003213339	-38.1410797533686	-20.0088395846684	0.0099796668041217	742	0.534757575757577	0.275251467897721	3.07232349399388	5.33365454281202
C265	V2	TVG	S1	2	Cervix	10	NLC	NC	UIC4	S2	3.7	6.8	5.25	1.12709782777852	158	2.90096960588073	-33.3369122997219	-18.1068218688481	0.0154638565783326	802	0.511366197183099	0.275650723346974	3.1668238140053	4.10759326405379
C265	V2	TVG	S2	2	Cervix	1	NLC	NC	UIC4	S2	3.7	6.8	5.25	1.23627411895016	152	4.27204303645145	-36.820801500744	-14.3925755593739	0.0363699282312505	770	0.562624821683309	0.272304898251161	2.70792067304869	3.3504616584535
C265	V2	TVG	S2	2	Cervix	2	NLC	NC	UIC4	S2	3.7	6.8	5.25	0.99894554897891	139	2.79686398769474	-31.9709053128266	-17.2873693774292	0.0186751054282963	737	0.570171073094868	0.297043272758201	3.10388117077057	7.50255440170899
C265	V2	TVG	S2	2	Cervix	3	NLC	NC	UIC4	S2	3.7	6.8	5.25	0.932938139025541	122	2.62622963525952	-31.8414427318672	-18.0537371467547	0.0156540344529963	646	0.547495908346972	0.277703901575841	2.75485684446072	4.93343548872993
C265	V2	TVG	S2	2	Cervix	4	NLC	NC	UIC4	S2	3.7	6.8	5.25	0.948375652061412	83	2.9996430880062	-33.2462596099846	-17.4981333979521	0.0177904388058989	458	0.50849537037037	0.255420684746976	2.72758853913087	4.36206081722933
C265	V2	TVG	S2	2	Cervix	5	NLC	NC	UIC4	S2	3.7	6.8	5.25	1.08360889474351	152	4.0082339711393	-35.5338618791157	-14.4906335306344	0.0355579444342652	770	0.484204702627939	0.276056062654938	2.30145008539563	3.07806238150512
C265	V2	TVG	S2	2	Cervix	6	NLC	NC	UIC4	S2	3.7	6.8	5.25	1.06507078313422	164	3.46003174239897	-33.2627381041159	-15.0975714565214	0.0309202398672541	825	0.491316489361703	0.285306377884711	2.54590080009378	3.64387631744661
C265	V2	TVG	S2	2	Cervix	7	NLC	NC	UIC4	S2	3.7	6.8	5.25	1.40733990297222	148	5.66464097032113	-37.4678497595042	-7.72848466531825	0.168714159796214	755	0.538181818181818	0.281531197466492	3.33870748686119	7.39393025408791
C265	V2	TVG	S2	2	Cervix	8	NLC	NC	UIC4	S2	3.7	6.8	5.25	1.31036215205328	169	4.98221888311851	-34.5907887854631	-8.43413964909091	0.143412179191501	852	0.523716475095786	0.276650326019674	2.62372506008301	4.43172480217593
C265	V2	TVG	S2	2	Cervix	9	NLC	NC	UIC4	S2	3.7	6.8	5.25	1.12563055829106	180	3.53964050129254	-32.4410735112841	-13.8579608794983	0.0411342811441232	907	0.507266435986159	0.278319398516167	2.3526532339655	4.68401893292823
C265	V2	TVG	S2	2	Cervix	10	NLC	NC	UIC4	S2	3.7	6.8	5.25	0.935518419248029	175	3.07333089972785	-35.2088950009049	-19.0739077773337	0.0123768241995915	871	0.518901098901099	0.270965878518919	2.54549228689026	3.3703383531262
C267	V2	TVG	S1	1	Cervix	1	LC	NC	UIC4	S2	3.7	6.8	5.25	1.65603729616909	89	4.00372245183909	-29.925180557957	-8.90563768580178	0.128657832754187	527	0.604795180722892	0.266303909016362	4.26000328724711	7.08296656894947
C267	V2	TVG	S1	1	Cervix	2	LC	NC	UIC4	S2	3.7	6.8	5.25	1.3555239337678	118	2.77478959917809	-29.8101186532246	-15.2424732575396	0.0299056106115629	660	0.607520161290323	0.302859936285476	4.54183919354572	9.96958096747426
C267	V2	TVG	S1	1	Cervix	3	LC	NC	UIC4	S2	3.7	6.8	5.25	1.56313607591282	139	2.35981969781953	-26.1036312128636	-13.7145777993111	0.042515003588449	746	0.589692556634304	0.303310319735348	4.1310343823023	6.92723324840787
C267	V2	TVG	S1	1	Cervix	4	LC	NC	UIC4	S2	3.7	6.8	5.25	1.45619845899135	116	2.60238533951133	-27.8550074116202	-14.1924843791857	0.0380847897238125	639	0.600433145009416	0.356024168081081	4.18073462004056	5.58863917732576
C267	V2	TVG	S1	1	Cervix	5	LC	NC	UIC4	S2	3.7	6.8	5.25	1.58106237120572	116	2.9786755400735	-25.6843647167828	-10.0463181313969	0.0989391527111046	651	0.626943462897526	0.324740365157306	3.65817250958138	5.47958367257964
C267	V2	TVG	S1	1	Cervix	6	LC	NC	UIC4	S2	3.7	6.8	5.25	1.5344187621126	109	3.20755825880633	-29.6024500571734	-12.7627691984401	0.0529325821443695	635	0.562864583333333	0.282442063123996	3.9221315822087	6.94207725943734
C267	V2	TVG	S1	1	Cervix	7	LC	NC	UIC4	S2	3.7	6.8	5.25	1.23669727512193	67	2.07434936130857	-30.5937852882156	-19.7034511413457	0.0107066815565645	435	0.545062656641604	0.278316788494242	3.2300016112483	3.04372429303272
C267	V2	TVG	S1	1	Cervix	8	LC	NC	UIC4	S2	3.7	6.8	5.25	1.61570348520161	114	2.72989533534205	-23.4094185359815	-9.0774680254358	0.123666821162659	660	0.593119092627599	0.292018035639186	4.07254850772679	5.59025220253381
C267	V2	TVG	S1	1	Cervix	9	LC	NC	UIC4	S2	3.7	6.8	5.25	1.96474647246941	90	4.18540617794583	-25.0350904967917	-3.06170806257609	0.494116314824676	565	0.644690265486726	0.319781163522197	5.56145272132983	8.15515460682939
C267	V2	TVG	S1	1	Cervix	10	LC	NC	UIC4	S2	3.7	6.8	5.25	1.56661149847521	60	2.13681351252788	-26.722088982628	-15.5038180418567	0.0281590627642099	387	0.62641935483871	0.344587955638475	4.65363097066595	6.42465191482055
C267	V2	TVG	S2	2	Cervix	1	LC	NC	UIC4	S2	3.7	6.8	5.25	1.27256865753243	120	2.36375377004346	-28.7219487347619	-16.3122414420338	0.0233763045024141	688	0.595333333333334	0.279933211212471	4.54256307545111	7.02172524607433
C267	V2	TVG	S2	2	Cervix	2	LC	NC	UIC4	S2	3.7	6.8	5.25	1.15509593250633	137	2.11546748463293	-29.2357785855662	-18.1295742912433	0.0153830542232327	765	0.561956912028725	0.294256064055803	4.63668268386716	6.99676073326499
C267	V2	TVG	S2	2	Cervix	3	LC	NC	UIC4	S2	3.7	6.8	5.25	1.08862998498118	140	2.63110458958972	-33.0494078959221	-19.2361088005761	0.011923098174581	776	0.584950331125828	0.29185203351906	5.03485785508657	8.32260744375954
C267	V2	TVG	S2	2	Cervix	4	LC	NC	UIC4	S2	3.7	6.8	5.25	1.75084006701554	119	4.16043972352934	-32.3532200374464	-10.5109114889173	0.0889014513617936	680	0.610034542314335	0.317269381435492	5.13990569057289	8.27729707297341
C267	V2	TVG	S2	2	Cervix	5	LC	NC	UIC4	S2	3.7	6.8	5.25	1.46682065337599	157	2.97740218585196	-30.1889863912176	-14.5576249154948	0.0350136598577879	839	0.526270190895742	0.301107090302933	4.13710005335681	5.75816410599266
C267	V2	TVG	S2	2	Cervix	6	LC	NC	UIC4	S2	3.7	6.8	5.25	1.27285092656279	151	1.92200151254871	-27.264857612826	-17.1743496719453	0.0191674806194128	822	0.559970326409496	0.294381764363033	4.65341690074396	6.94894320073641
C267	V2	TVG	S2	2	Cervix	7	LC	NC	UIC4	S2	3.7	6.8	5.25	1.3921634650364	124	2.86301557906963	-30.1909834369969	-15.1601516468813	0.0304778856513503	698	0.606372180451128	0.319758908438738	5.21542532879283	6.32146316020214
C267	V2	TVG	S2	2	Cervix	8	LC	NC	UIC4	S2	3.7	6.8	5.25	1.2929132571829	116	2.34533412236575	-28.2285483772482	-15.915544234828	0.0256121228642694	669	0.607261698440208	0.328908848092234	4.28498219674971	5.24012729781626
C267	V2	TVG	S2	2	Cervix	9	LC	NC	UIC4	S2	3.7	6.8	5.25	1.32029370945629	111	2.16328493650766	-28.7709771501036	-17.4137312334384	0.0181395653552638	649	0.566142857142857	0.276438827515009	5.75963603711692	9.39014422119081
C267	V2	TVG	S2	2	Cervix	10	LC	NC	UIC4	S2	3.7	6.8	5.25	1.14935837303623	126	2.1968679612835	-29.4146458129409	-17.8810890162025	0.0162888752932931	737	0.571730474732006	0.353980746598603	4.89079457479226	8.04522340392175
C269	V1	TVB	S3	1	Cervix	1	LC	NC	UIC4	S2	3.7	6.8	5.25	1.20589208068635	132	4.06278140989456	-34.8138067559918	-13.4842043540454	0.0448311174986796	672	0.510230905861457	0.322696793614322	3.43275028164957	5.10522213245048
C269	V1	TVB	S3	1	Cervix	2	LC	NC	UIC4	S2	3.7	6.8	5.25	1.08969359337193	109	2.96087202909454	-30.2842116208165	-14.7396334680701	0.0335765950718285	583	0.467291666666666	0.268354917072614	3.20359886902652	4.80098470935055
C269	V1	TVB	S3	1	Cervix	3	LC	NC	UIC4	S2	3.7	6.8	5.25	1.26054794854185	103	4.07544145478349	-32.3511132097395	-10.9550455721261	0.0802593138921811	558	0.450802603036876	0.310772540323782	3.19139710329974	6.59630911467765
C269	V1	TVB	S3	1	Cervix	4	LC	NC	UIC4	S2	3.7	6.8	5.25	1.10918628482879	102	2.98788283412267	-33.142439591029	-17.456054711885	0.0179636476853881	553	0.49005859375	0.281374520570358	3.17241745792703	7.10710841293066
C269	V1	TVB	S3	1	Cervix	5	LC	NC	UIC4	S2	3.7	6.8	5.25	1.09477877512861	120	2.61140911482095	-31.1161544910499	-17.4062566382399	0.0181708120458033	650	0.486809269162211	0.27349127888877	3.63512689359743	5.64327603521558
C269	V1	TVB	S3	1	Cervix	6	LC	NC	UIC4	S2	3.7	6.8	5.25	1.19220862396817	135	3.15702091389584	-31.636368215249	-15.0620084172959	0.0311744757093193	707	0.49368782161235	0.289567075788394	3.00965278171741	3.3121104661654
C269	V1	TVB	S3	1	Cervix	7	LC	NC	UIC4	S2	3.7	6.8	5.25	1.07960344718918	118	3.07621388143828	-33.6113507133793	-17.4612278358283	0.0179422629209433	648	0.486576576576576	0.280312794262496	3.20432727227809	5.28958066150904
C269	V1	TVB	S3	1	Cervix	8	LC	NC	UIC4	S2	3.7	6.8	5.25	1.03754062447227	160	2.71227069453694	-31.3187180785523	-17.0792969322333	0.0195916181132121	829	0.441412587412587	0.264462547021141	2.7312648743672	2.98923293587729
C269	V1	TVB	S3	1	Cervix	9	LC	NC	UIC4	S2	3.7	6.8	5.25	1.05361983005409	145	2.83352683022455	-30.7161780852769	-15.840162226598	0.0260605620141501	793	0.483760217983651	0.27610579313347	3.20890297553355	3.53611609542593
C269	V1	TVB	S3	1	Cervix	10	LC	NC	UIC4	S2	3.7	6.8	5.25	1.12886476707663	144	3.12491368940774	-31.7285604524515	-15.3227635830608	0.02935780906982	779	0.46840395480226	0.287621806111209	3.01163068394413	3.67607157909625
C269	V1	TVB	S2	2	Cervix	1	LC	NC	UIC4	S2	3.7	6.8	5.25	1.17385093715332	117	3.87803489554758	-34.5210433639088	-14.161360162284	0.0383587091443263	629	0.503465160075329	0.293097395447062	3.84425137737643	6.64981432679618
C269	V1	TVB	S2	2	Cervix	2	LC	NC	UIC4	S2	3.7	6.8	5.25	1.48043519666697	131	4.39062590467874	-31.1371989851819	-8.08641298561852	0.155366971904	682	0.495370675453048	0.291726089933508	3.63100730249763	6.88918188897173
C269	V1	TVB	S2	2	Cervix	3	LC	NC	UIC4	S2	3.7	6.8	5.25	1.22513768794191	141	3.66555314342147	-33.8497175746487	-14.605563571686	0.0346292944234902	732	0.480563165905631	0.295633599314456	3.89222798473625	7.62115010503866
C269	V1	TVB	S2	2	Cervix	4	LC	NC	UIC4	S2	3.7	6.8	5.25	1.64160282690332	103	4.67889389145513	-30.9680674209527	-6.40387449081328	0.228882480213224	581	0.545363247863248	0.311699899074765	4.45926550206339	7.04257200789544
C269	V1	TVB	S2	2	Cervix	5	LC	NC	UIC4	S2	3.7	6.8	5.25	1.47002318318666	110	4.6351359745133	-33.2855664211949	-8.95110255500007	0.12731798144243	621	0.479705340699816	0.275662746696164	3.84522415498939	6.38570528890707
C269	V1	TVB	S2	2	Cervix	6	LC	NC	UIC4	S2	3.7	6.8	5.25	1.40949925191556	115	3.95259739238924	-32.1882705694744	-11.4371342594309	0.0718268092143131	648	0.481956912028725	0.266163007086873	3.27790951007755	4.98842382966916
C269	V1	TVB	S2	2	Cervix	7	LC	NC	UIC4	S2	3.7	6.8	5.25	1.24685759332046	120	3.72150149169416	-33.5486871855689	-14.0108043541746	0.03971179926755	636	0.464639718804921	0.278104598135569	3.19853667707914	3.73484307882211
C269	V1	TVB	S2	2	Cervix	8	LC	NC	UIC4	S2	3.7	6.8	5.25	1.16874719950207	109	3.48565404717679	-33.3660785354966	-15.0663947878185	0.0311430054108946	623	0.458062015503876	0.253879652000722	3.98449836194536	6.00633412650912
C269	V1	TVB	S2	2	Cervix	9	LC	NC	UIC4	S2	3.7	6.8	5.25	0.989275209812536	132	2.86228474566943	-33.7809293834711	-18.7539344687066	0.013323138822932	718	0.478852713178295	0.262376119860224	3.29802778056738	4.31000531773159
C269	V1	TVB	S2	2	Cervix	10	LC	NC	UIC4	S2	3.7	6.8	5.25	0.986250069375831	126	2.60361426242182	-31.982785764894	-18.3138108871795	0.0147441218470051	678	0.526608996539793	0.252307045320239	3.61145717331968	6.28358080108934
C273	V1	TVG	S1	1	Cervix	1	LC	NC	UIC4	S2	3.7	6.8	5.25	0.840329283600054	168	2.50556473946461	-34.8785200614667	-21.7243051792775	0.00672309862275981	848	0.457471554993679	0.243445580720078	2.6607834176656	3.64239944352901
C273	V1	TVG	S1	1	Cervix	2	LC	NC	UIC4	S2	3.7	6.8	5.25	0.86527374062908	159	2.95738746990241	-37.6261769700683	-22.0998927530807	0.0061661022856449	839	0.448251655629139	0.270629711163115	2.93773390757589	5.73142101140083
C273	V1	TVG	S1	1	Cervix	3	LC	NC	UIC4	S2	3.7	6.8	5.25	0.926386415183309	163	2.75557628145733	-36.0759470850111	-21.6091716073601	0.00690371475812464	829	0.479097035040431	0.255584575144757	3.18735456953183	4.50686528692241
C273	V1	TVG	S1	1	Cervix	4	LC	NC	UIC4	S2	3.7	6.8	5.25	0.937283080312719	194	2.74661951350268	-34.8242533496965	-20.4045009038074	0.00911066147015042	975	0.476681034482759	0.254876024998205	2.66321573837613	2.52163543332183
C273	V1	TVG	S1	1	Cervix	5	LC	NC	UIC4	S2	3.7	6.8	5.25	0.946943805526672	147	3.303488613063	-38.2746495558421	-20.9313343372614	0.00806987051429795	782	0.470593103448275	0.26670240457166	3.53227087101481	4.85066137058899
C273	V1	TVG	S1	1	Cervix	6	LC	NC	UIC4	S2	3.7	6.8	5.25	0.895649295014495	139	2.79399620118327	-36.5573680086699	-21.8888879524578	0.0064730834327445	761	0.465792426367462	0.266864274720943	2.85479221921981	4.10533593513558
C273	V1	TVG	S1	1	Cervix	7	LC	NC	UIC4	S2	3.7	6.8	5.25	0.806872616552067	167	2.25849631421188	-35.1109200098015	-23.2538143601891	0.00472735877905919	855	0.459084065244667	0.247202517448143	3.08133093489757	4.18764671268385
C273	V1	TVG	S1	1	Cervix	8	LC	NC	UIC4	S2	3.7	6.8	5.25	0.782353919526681	192	2.18016236035393	-34.3242366961176	-22.8783843042594	0.00515420359565048	988	0.498946188340808	0.273152624457612	3.30683291987974	4.96861445640422
C273	V1	TVG	S1	1	Cervix	9	LC	NC	UIC4	S2	3.7	6.8	5.25	0.91081489672221	164	2.39988659445876	-34.5288199418079	-21.9294153208994	0.00641295906734704	870	0.448604651162791	0.271958763861274	3.26540872074309	4.50553965071981
C273	V1	TVG	S1	1	Cervix	10	LC	NC	UIC4	S2	3.7	6.8	5.25	0.902399959047516	170	2.77585602886598	-36.617549138888	-22.0443049873417	0.0062455329115708	893	0.518610421836228	0.262340738253042	3.50910734007794	5.02630674340633
C273	V1	TVG	S2	1	Cervix	1	LC	NC	UIC4	S2	3.7	6.8	5.25	0.917289274852824	176	2.42137744129224	-32.3650651012004	-19.6528335344161	0.0108321994153617	867	0.489062103929024	0.275645771445659	2.50040515862942	2.68189911653729
C273	V1	TVG	S2	1	Cervix	2	LC	NC	UIC4	S2	3.7	6.8	5.25	0.975236146279338	159	3.13635840143095	-35.3869846293665	-18.921103021854	0.0128200493747489	815	0.496917808219178	0.28014880689273	2.90299629939249	3.77821504180847
C273	V1	TVG	S2	1	Cervix	3	LC	NC	UIC4	S2	3.7	6.8	5.25	1.06182738994881	170	2.68983914423885	-31.405077438146	-17.283421930892	0.0186920875674424	826	0.471872455902307	0.290314241315166	2.89867678405907	3.46148636309863
C273	V1	TVG	S2	1	Cervix	4	LC	NC	UIC4	S2	3.7	6.8	5.25	1.1013581415623	175	2.95020954114901	-31.910198271646	-16.4215981806137	0.0227950307261947	885	0.489818887451488	0.267273158489624	2.71382436356596	3.90440397191343
C273	V1	TVG	S2	1	Cervix	5	LC	NC	UIC4	S2	3.7	6.8	5.25	0.911049112562126	128	2.67868795267874	-34.9211281631587	-20.8580164115953	0.00820726315722671	677	0.460878048780488	0.279155677480868	2.98913135856603	3.47776047491527
C273	V1	TVG	S2	1	Cervix	6	LC	NC	UIC4	S2	3.7	6.8	5.25	0.935767815972055	132	2.70341931788626	-35.1661868935806	-20.9732354746777	0.00799238603931642	695	0.47113707165109	0.266281582799219	3.03330438942503	4.07874813694557
C273	V1	TVG	S2	1	Cervix	7	LC	NC	UIC4	S2	3.7	6.8	5.25	1.09608111169237	160	2.83385616483761	-32.3717316548922	-17.4939867894948	0.0178074330841568	803	0.445320334261839	0.287670575977612	3.17300519618746	5.19464777341443
C273	V1	TVG	S2	1	Cervix	8	LC	NC	UIC4	S2	3.7	6.8	5.25	1.19258602686636	155	3.53929504731375	-34.2751137789382	-15.693814780541	0.0269537081718842	797	0.447256011315418	0.261009905768498	3.02917502352511	4.38641947862221
C273	V1	TVG	S2	1	Cervix	9	LC	NC	UIC4	S2	3.7	6.8	5.25	1.05925222656333	142	3.40470652464994	-37.0241637173007	-19.1494544628886	0.0121633878091372	744	0.510848214285714	0.265506900726925	2.78867574872276	3.09480568848351
C273	V1	TVG	S2	1	Cervix	10	LC	NC	UIC4	S2	3.7	6.8	5.25	1.03871716796747	130	2.7689252404264	-35.2125531380856	-20.675695625847	0.00855914605670316	693	0.468226837060703	0.263744518166008	3.32343728870856	5.60435775562049
C274	V2	TVO	S3	1	Cervix	1	LC	NC	UIC5	S2	3.7	6.8	5.25	1.08158077363087	180	1.78249325330584	-25.6476635073989	-16.2895739275433	0.0234986334713398	916	0.451064814814815	0.272984493064166	2.60515299807329	2.35890981037617
C274	V2	TVO	S3	1	Cervix	2	LC	NC	UIC5	S2	3.7	6.8	5.25	0.991712528606546	154	1.84426544783758	-27.6663811532299	-17.9839875520826	0.0159074748320599	821	0.465642673521851	0.258612097686488	2.46503276821621	2.99769803127858
C274	V2	TVO	S3	1	Cervix	3	LC	NC	UIC5	S2	3.7	6.8	5.25	0.979092333677801	166	1.96168639288788	-28.4022637277136	-18.1034101650522	0.0154760093522	860	0.48051413881748	0.259960878020126	2.3603024527944	3.50044033853196
C274	V2	TVO	S3	1	Cervix	4	LC	NC	UIC5	S2	3.7	6.8	5.25	0.966518558495261	179	1.93888243246683	-28.4523032858247	-18.2731705153738	0.0148827418409964	900	0.452885985748218	0.265469066508786	2.4616819625439	3.4219422697344
C274	V2	TVO	S3	1	Cervix	5	LC	NC	UIC5	S2	3.7	6.8	5.25	0.962875471479896	179	1.85702977344949	-28.205479878573	-18.4560735679632	0.0142689706023852	916	0.464869976359339	0.24761187346042	2.47705344022699	3.34538496032029
C274	V2	TVO	S3	1	Cervix	6	LC	NC	UIC5	S2	3.7	6.8	5.25	1.06178554336941	188	2.07143795296645	-27.696222508781	-16.8211732557071	0.0207913492853875	942	0.487458193979933	0.271968692153098	3.16998957170722	5.14492802643624
C274	V2	TVO	S3	1	Cervix	7	LC	NC	UIC5	S2	3.7	6.8	5.25	0.976618652301606	181	2.00609499710866	-28.6598306492314	-18.127831914411	0.0153892270980409	916	0.489674306393245	0.281187552514835	2.99937622700195	4.71914356571629
C274	V2	TVO	S3	1	Cervix	8	LC	NC	UIC5	S2	3.7	6.8	5.25	0.923773329328344	160	1.91429547989038	-28.2409206237703	-18.1908693543458	0.0151674672041986	807	0.461417112299466	0.25557583318325	3.28253594455821	4.49302107534256
C274	V2	TVO	S3	1	Cervix	9	LC	NC	UIC5	S2	3.7	6.8	5.25	1.02456152170521	146	1.73103628734969	-25.5666663678672	-16.4787258592814	0.0224971453419578	767	0.433183791606368	0.262617249614107	3.4862249849095	4.77095911708887
C274	V2	TVO	S3	1	Cervix	10	LC	NC	UIC5	S2	3.7	6.8	5.25	1.03778541292737	186	2.14060023545638	-28.3691374169186	-17.1309861807726	0.0193598229791706	927	0.48655462184874	0.275851853192075	3.32657255737026	6.7721820108023
C274	V2	TVO	S1	1	Cervix	1	LC	NC	UIC5	S2	3.7	6.8	5.25	1.16584028144973	131	3.29858963386532	-33.5994081750739	-16.281812597281	0.0235406657160891	681	0.463658914728682	0.277639688307823	2.61424758125305	5.09372017323413
C274	V2	TVO	S1	1	Cervix	2	LC	NC	UIC5	S2	3.7	6.8	5.25	0.997763021103266	125	2.36528395701411	-30.0330029389325	-17.6152621646084	0.0173170449215889	657	0.464327086882453	0.272971292041307	3.12440231970106	6.85619959406869
C274	V2	TVO	S1	1	Cervix	3	LC	NC	UIC5	S2	3.7	6.8	5.25	1.13570139017126	109	2.52427284642394	-28.8974833594647	-15.6450509157391	0.0272580578198796	602	0.477607142857143	0.283733710639993	3.01879990084989	5.5936972317313
C274	V2	TVO	S1	1	Cervix	4	LC	NC	UIC5	S2	3.7	6.8	5.25	1.2733701679228	112	4.47640164343891	-35.763098065231	-12.2619894371767	0.0594019984732107	606	0.467746212121212	0.269334755669985	2.95254363328151	4.24711179041303
C274	V2	TVO	S1	1	Cervix	5	LC	NC	UIC5	S2	3.7	6.8	5.25	1.29138566911971	125	4.07963587866828	-33.4517707309361	-12.0336823679276	0.0626082786120142	664	0.46885077186964	0.286307004909764	3.07827888557063	4.65326733201524
C274	V2	TVO	S1	1	Cervix	6	LC	NC	UIC5	S2	3.7	6.8	5.25	1.29044401350559	142	4.4364678211963	-35.9592971474247	-12.6678410861442	0.0541023203226058	725	0.540931677018633	0.275248625044878	3.26983029363745	4.87714452147696
C274	V2	TVO	S1	1	Cervix	7	LC	NC	UIC5	S2	3.7	6.8	5.25	1.15912288814676	112	3.55445846226247	-33.855306916526	-15.194399989648	0.0302384830894394	588	0.463897637795276	0.260655684670441	3.61527648048042	4.15867969302512
C274	V2	TVO	S1	1	Cervix	8	LC	NC	UIC5	S2	3.7	6.8	5.25	1.12691406100793	142	3.36275700170235	-33.5367172494779	-15.8822429905405	0.0258092688109625	741	0.501917808219178	0.266374093838645	2.94418002810411	3.89534773614025
C274	V2	TVO	S1	1	Cervix	9	LC	NC	UIC5	S2	3.7	6.8	5.25	1.20598093689556	143	3.7656877414071	-33.4596087362488	-13.6897480938615	0.0427587687028372	743	0.524646017699115	0.277532025496413	3.03025295261909	4.52199198387003
C274	V2	TVO	S1	1	Cervix	10	LC	NC	UIC5	S2	3.7	6.8	5.25	1.14413103538472	131	2.94842187682059	-30.6405520426654	-15.1613371893572	0.0304695668957184	682	0.498180272108844	0.280593654226945	2.99619867909896	3.80429726993604
C278	V2	TVR	S3	2	Cervix	1	LC	NC	UIC5	S2	3.7	6.8	5.25	1.55628372957555	133	3.45801504759234	-29.4486824382601	-11.2941034384003	0.0742317426627409	779	0.461303116147308	0.257717755157865	2.81607843259781	4.5014691517831
C278	V2	TVR	S3	2	Cervix	2	LC	NC	UIC5	S2	3.7	6.8	5.25	1.55589675805856	98	3.92520382648472	-32.9178497649232	-12.3105296758785	0.0587417705300405	608	0.51254113345521	0.290506592463316	3.31249907171992	2.51469121249881
C278	V2	TVR	S3	2	Cervix	3	LC	NC	UIC5	S2	3.7	6.8	5.25	1.23095479291937	90	3.0279954527138	-30.7258245253578	-14.8288483986104	0.0328938842716171	537	0.430570264765784	0.242826217887615	2.6861349817296	2.19206313549911
C278	V2	TVR	S3	2	Cervix	4	LC	NC	UIC5	S2	3.7	6.8	5.25	1.30413405244921	84	3.20428514167964	-32.1648767507779	-15.3423797569598	0.0292255050030427	532	0.470324543610548	0.240774276410375	3.15560124621281	2.55437803593398
C278	V2	TVR	S3	2	Cervix	5	LC	NC	UIC5	S2	3.7	6.8	5.25	1.39804987801942	137	4.80113905763586	-37.7116072392099	-12.5056271866217	0.0561613167101649	782	0.496065040650406	0.27316362696803	3.79477902862175	5.62247232994282
C278	V2	TVR	S3	2	Cervix	6	LC	NC	UIC5	S2	3.7	6.8	5.25	1.3830544526343	113	2.65161136560511	-30.4899855003892	-16.5690258309624	0.0220342065847795	682	0.557065972222223	0.282982689570614	4.33540830876553	5.2087963043075
C278	V2	TVR	S3	2	Cervix	7	LC	NC	UIC5	S2	3.7	6.8	5.25	1.54428592676993	108	3.96142012509488	-28.1945823071736	-7.39712665042544	0.182090519505792	622	0.487874762808349	0.25455403384929	3.43427461436593	4.36150406941153
C278	V2	TVR	S3	2	Cervix	8	LC	NC	UIC5	S2	3.7	6.8	5.25	1.16851426057818	119	2.88230861598102	-31.0173010991926	-15.8851808652922	0.0257918155018257	674	0.502763819095477	0.274360573563932	3.78166449739459	6.4133315896611
C278	V2	TVR	S3	2	Cervix	9	LC	NC	UIC5	S2	3.7	6.8	5.25	1.39024807471815	137	3.31704502782229	-29.5318854097459	-12.1173990136788	0.061412969685309	765	0.458040638606677	0.258973978619315	4.49489868790592	9.03628123631843
C278	V2	TVR	S3	2	Cervix	10	LC	NC	UIC5	S2	3.7	6.8	5.25	1.37651668208744	133	3.01818571449281	-28.8895433622544	-13.0440683611671	0.0496127344112358	756	0.471300309597523	0.256447730261925	3.3310553596468	5.78698819228271
C278	V2	TVR	S2	1	Cervix	1	LC	NC	UIC5	S2	3.7	6.8	5.25	1.48754855578625	107	3.35915142478258	-29.1702856616527	-11.5347406815442	0.0702305277329325	627	0.487135135135135	0.297692524437975	3.15772937243302	3.25938001701739
C278	V2	TVR	S2	1	Cervix	2	LC	NC	UIC5	S2	3.7	6.8	5.25	1.6657140425929	97	3.87776720294339	-27.7489271012061	-7.39064928575334	0.182362304378365	587	0.47430303030303	0.267614043741734	3.14903693055005	3.47577562182913
C278	V2	TVR	S2	1	Cervix	3	LC	NC	UIC5	S2	3.7	6.8	5.25	1.36561493386413	75	4.11699626117659	-35.6608954426873	-14.0466650715102	0.0393852396912583	457	0.486932989690721	0.288789911646987	3.40440948212367	2.97964075536404
C278	V2	TVR	S2	1	Cervix	4	LC	NC	UIC5	S2	3.7	6.8	5.25	0.993792909515936	39	2.85722991521447	-32.065960653101	-17.065503598225	0.0196539406464046	326	0.454563758389262	0.244679363393555	2.41853741156305	4.12881404297254
C278	V2	TVR	S2	1	Cervix	5	LC	NC	UIC5	S2	3.7	6.8	5.25	1.54953897093028	73	4.61427378717027	-35.9389451319674	-11.7140077493235	0.0673905847956451	517	0.471515837104073	0.278077642908557	3.36269776691214	3.11104554396526
C278	V2	TVR	S2	1	Cervix	6	LC	NC	UIC5	S2	3.7	6.8	5.25	1.82923648774015	90	4.98162293551174	-34.0523615683327	-7.89884115689605	0.16222429083419	559	0.50010395010395	0.285626120721707	3.86477544789085	7.96181157987884
C278	V2	TVR	S2	1	Cervix	7	LC	NC	UIC5	S2	3.7	6.8	5.25	1.6643830477799	63	3.77156064605339	-32.0552867560906	-12.2545933643103	0.0595032467830798	452	0.541240875912409	0.284865681456061	2.83428554445772	3.04198903126797
C278	V2	TVR	S2	1	Cervix	8	LC	NC	UIC5	S2	3.7	6.8	5.25	1.78795704831267	58	4.03669082387367	-31.1050546483159	-9.91242782297916	0.102036891057072	415	0.516277915632754	0.282943030293493	3.01730822089697	5.06981444400566
C278	V2	TVR	S2	1	Cervix	9	LC	NC	UIC5	S2	3.7	6.8	5.25	1.75185010962759	58	3.68604262611708	-27.7839525727138	-8.43222878559911	0.143475293369964	445	0.483539603960396	0.270890629071863	2.82125064633769	5.02821464797723
C278	V2	TVR	S2	1	Cervix	10	LC	NC	UIC5	S2	3.7	6.8	5.25	1.70363136303388	87	3.87584583208732	-31.5516742105963	-11.2034835921379	0.075796934364938	519	0.481311827956989	0.273725494041469	2.9717451723871	2.64030825155421
C281	V2	TVB	S3	2	Cervix	1	LC	NC	UIC5	S2	3.7	6.8	5.25	1.14671315031729	104	3.42767711259149	-36.7524795721933	-18.7571747310879	0.0133132021632154	637	0.545815602836879	0.257304392319176	3.90057885798472	6.04590040424629
C281	V2	TVB	S3	2	Cervix	2	LC	NC	UIC5	S2	3.7	6.8	5.25	1.15910381547366	134	3.88877371469747	-39.2464925434791	-18.8304305413174	0.0130905214263262	731	0.520723076923077	0.277408656391161	3.38126395758953	4.95465626464081
C281	V2	TVB	S3	2	Cervix	3	LC	NC	UIC5	S2	3.7	6.8	5.25	0.930952579541231	128	2.94426882095743	-36.9306883188021	-21.4732770087756	0.00712315343229821	726	0.548082408874802	0.264881464099311	4.28685016256373	5.80063072058682
C281	V2	TVB	S3	2	Cervix	4	LC	NC	UIC5	S2	3.7	6.8	5.25	0.824770178296275	160	2.77494844758661	-37.473043918346	-22.9045645685163	0.00512322634081275	849	0.538573248407643	0.27337320783689	3.81654064544787	4.72819153338619
C281	V2	TVB	S3	2	Cervix	5	LC	NC	UIC5	S2	3.7	6.8	5.25	1.06787315593368	142	3.38254111873061	-38.730715435011	-20.9723745616753	0.00799397054738356	766	0.593353658536585	0.265145277623677	4.87589992226456	8.15394182204008
C281	V2	TVB	S3	2	Cervix	6	LC	NC	UIC5	S2	3.7	6.8	5.25	1.17589508763837	141	3.52050924043657	-36.461021479507	-17.978347967215	0.0159281450987415	766	0.527126436781609	0.283712421207766	4.06042759366156	5.25543801728974
C281	V2	TVB	S3	2	Cervix	7	LC	NC	UIC5	S2	3.7	6.8	5.25	1.18871779335947	131	3.96165093290684	-37.8214404398552	-17.0227730420943	0.0198482716768755	739	0.573083832335329	0.275796916205728	3.82588245722489	5.95863264241148
C281	V2	TVB	S3	2	Cervix	8	LC	NC	UIC5	S2	3.7	6.8	5.25	0.794727379700315	111	2.27809134106757	-36.2498926483705	-24.2899131077658	0.00372399157021826	629	0.566387434554974	0.302771643014767	3.59859898660545	6.16786053245623
C281	V2	TVB	S3	2	Cervix	9	LC	NC	UIC5	S2	3.7	6.8	5.25	1.07035610757056	116	2.74737679040252	-33.2180151643932	-18.79428701478	0.0131999199821252	648	0.469966101694915	0.257579167852202	3.62744907636998	5.10732653474895
C281	V2	TVB	S3	2	Cervix	10	LC	NC	UIC5	S2	3.7	6.8	5.25	1.12146356733024	133	3.57944816752959	-37.7266237400808	-18.9345208605505	0.0127805020387271	765	0.551354933726068	0.285513441817825	3.78356060059517	7.45132951148116
C281	V2	TVB	S1	1	Cervix	1	LC	NC	UIC5	S2	3.7	6.8	5.25	0.79518484438119	120	1.9874025834137	-33.3372828229892	-22.9034192600673	0.00512457760094377	636	0.530884353741496	0.259234688537528	4.24229637160261	7.99573881451959
C281	V2	TVB	S1	1	Cervix	2	LC	NC	UIC5	S2	3.7	6.8	5.25	0.913319566345434	113	3.40930656777798	-38.7428959770626	-20.8440364962282	0.00823372485915136	607	0.520017985611511	0.264105151800313	2.98329389267822	3.08405195013014
C281	V2	TVB	S1	1	Cervix	3	LC	NC	UIC5	S2	3.7	6.8	5.25	0.690483133647971	108	2.28022522888538	-37.5671624596406	-25.5959800079923	0.00275677930062544	600	0.524486486486487	0.282190786809236	3.36278376876063	6.22687868238802
C281	V2	TVB	S1	1	Cervix	4	LC	NC	UIC5	S2	3.7	6.8	5.25	1.13895084990668	94	3.53320872788655	-35.5591535497364	-17.0098077283321	0.0199076147240169	538	0.495677290836654	0.276933304843545	3.16189087843348	6.49877228127213
C281	V2	TVB	S1	1	Cervix	5	LC	NC	UIC5	S2	3.7	6.8	5.25	0.937702267913017	112	2.7960520099635	-37.5137632136085	-22.8344901613001	0.00520656127483351	629	0.525470383275262	0.307267479012733	4.52791919669768	7.28859250875211
C281	V2	TVB	S1	1	Cervix	6	LC	NC	UIC5	S2	3.7	6.8	5.25	0.848822732673609	109	2.59230751074767	-37.6458985387486	-24.0362841073233	0.00394794950446198	605	0.517238938053098	0.273500076961892	3.08981745005175	3.68314579674694
C281	V2	TVB	S1	1	Cervix	7	LC	NC	UIC5	S2	3.7	6.8	5.25	1.18559732825401	106	3.18242782213401	-33.8760777311517	-17.1683316649482	0.01919405935673	593	0.555488721804511	0.271322953105665	3.57305355243731	6.12248734921941
C281	V2	TVB	S1	1	Cervix	8	LC	NC	UIC5	S2	3.7	6.8	5.25	0.972179680183584	113	3.10506332672498	-37.3410820271922	-21.039499561886	0.00787136486312391	625	0.544959016393443	0.288737246463874	4.52968670486403	7.31373107024987
C281	V2	TVB	S1	1	Cervix	9	LC	NC	UIC5	S2	3.7	6.8	5.25	0.997849043435248	125	3.00212940741845	-37.06736265605	-21.3061832671032	0.00740255551929452	682	0.527373572593801	0.285079026573254	3.8876101340937	5.17600710302347
C281	V2	TVB	S1	1	Cervix	10	LC	NC	UIC5	S2	3.7	6.8	5.25	1.11860204702975	89	3.03667623469765	-34.8895243421227	-18.94697410996	0.0127439068682154	507	0.519559471365638	0.29108426328424	3.35483510721376	4.5475879302686
C282	V2	TVR	S1	1	Cervix	1	LC	NC	UIC5	S2	3.7	6.8	5.25	1.09694248505714	175	2.72045065018552	-32.2560918853388	-17.9737259718648	0.0159451057106383	923	0.427977805178791	0.258248333926702	3.21018263303366	3.89180784872442
C282	V2	TVR	S1	1	Cervix	2	LC	NC	UIC5	S2	3.7	6.8	5.25	1.12821136975929	179	2.82560190498157	-32.2081082854149	-17.3736982842616	0.0183075475826703	953	0.488493626882968	0.281057915514738	3.23854899027055	3.94828634516805
C282	V2	TVR	S1	1	Cervix	3	LC	NC	UIC5	S2	3.7	6.8	5.25	1.30188203990259	159	2.97219551328449	-31.7350443872128	-16.1310179424692	0.0243723948705674	867	0.512957559681698	0.287782898846346	3.4301391206318	6.51261853616346
C282	V2	TVR	S1	1	Cervix	4	LC	NC	UIC5	S2	3.7	6.8	5.25	1.24726446074879	174	3.12944645538659	-32.75910503316	-16.3295111423804	0.0232835333081004	937	0.479866342648846	0.258547518063795	3.61288541136932	4.25340076418275
C282	V2	TVR	S1	1	Cervix	5	LC	NC	UIC5	S2	3.7	6.8	5.25	1.19346462659817	177	2.76062382233298	-30.9774427893919	-16.4841677221438	0.0224689732802373	937	0.45053317535545	0.259133193448323	3.24315189729567	4.46049892291051
C282	V2	TVR	S1	1	Cervix	6	LC	NC	UIC5	S2	3.7	6.8	5.25	1.24156950737364	164	2.88102933778098	-31.0515057805895	-15.9261017572393	0.0255499364510935	861	0.466662234042553	0.267084974801858	3.49179420423824	5.34556334961162
C282	V2	TVR	S1	1	Cervix	7	LC	NC	UIC5	S2	3.7	6.8	5.25	1.1324971719885	185	2.55454032897524	-31.3276375097187	-17.9163007825987	0.0161573421495303	979	0.423246606334842	0.268175290960151	2.79619668046672	3.9978513520153
C282	V2	TVR	S1	1	Cervix	8	LC	NC	UIC5	S2	3.7	6.8	5.25	1.1726616008636	151	2.5932880566509	-30.2717091287255	-16.6569468313083	0.0215926187580693	816	0.476024590163935	0.249165314005907	3.04149784762902	3.7805091287834
C282	V2	TVR	S1	1	Cervix	9	LC	NC	UIC5	S2	3.7	6.8	5.25	1.17089006076728	187	2.69268691717667	-29.6976596573564	-15.5610533421789	0.0277903915507721	973	0.457322654462243	0.265922791961471	2.58626085533311	3.29893675181535
C282	V2	TVR	S1	1	Cervix	10	LC	NC	UIC5	S2	3.7	6.8	5.25	1.10726228210867	181	2.61015609447175	-29.7925696542536	-16.0892501582769	0.0246079244158777	975	0.468685082872928	0.243620677626215	2.36209410404573	2.23266591945853
C282	V2	TVR	S2	1	Cervix	1	LC	NC	UIC5	S2	3.7	6.8	5.25	1.10276458698888	178	2.67410871252987	-31.6711048719187	-17.6320341311369	0.0172502974021022	983	0.423800475059382	0.25384613032947	3.34656120624263	5.75768559476372
C282	V2	TVR	S2	1	Cervix	2	LC	NC	UIC5	S2	3.7	6.8	5.25	1.22958355912109	174	3.19795991593138	-32.9649494570579	-16.1756598984181	0.0241231496017595	917	0.491692865779928	0.278390457736479	3.50095596986215	5.68483903363193
C282	V2	TVR	S2	1	Cervix	3	LC	NC	UIC5	S2	3.7	6.8	5.25	1.44346779436432	192	3.26905760134111	-30.4546244309272	-13.2920720238864	0.0468589764098724	991	0.50375	0.2702375462479	2.83327374403846	3.42787665045185
C282	V2	TVR	S2	1	Cervix	4	LC	NC	UIC5	S2	3.7	6.8	5.25	1.26487282623861	169	3.30614049613931	-33.5614032898307	-16.2041656850993	0.0239653309895871	884	0.472827763496144	0.259918259897105	3.82604572452467	5.49457692245976
C282	V2	TVR	S2	1	Cervix	5	LC	NC	UIC5	S2	3.7	6.8	5.25	1.1376830694228	167	2.61194445813391	-31.1317834113106	-17.4190750061076	0.0181172592689414	890	0.458195488721805	0.263784829007952	3.21791539561385	3.4095263749525
C282	V2	TVR	S2	1	Cervix	6	LC	NC	UIC5	S2	3.7	6.8	5.25	1.15987891466619	167	2.78799840162967	-31.7327290510047	-17.0957374424489	0.0195175929249422	878	0.480309278350515	0.272862309063288	3.53770591870858	5.90153865089759
C282	V2	TVR	S2	1	Cervix	7	LC	NC	UIC5	S2	3.7	6.8	5.25	1.25948992937168	191	2.78862919925875	-30.4057878280575	-15.765484531949	0.0265125528230787	1016	0.436589912280702	0.256935188595337	2.95300381965242	2.83816006691755
C282	V2	TVR	S2	1	Cervix	8	LC	NC	UIC5	S2	3.7	6.8	5.25	1.19739188975682	197	3.45184496437295	-33.2207134792536	-15.0985274162956	0.0309134345188524	1013	0.457486398258977	0.241774246012338	2.68963500867863	3.12613183130689
C282	V2	TVR	S2	1	Cervix	9	LC	NC	UIC5	S2	3.7	6.8	5.25	1.25550931211492	172	3.03664927153949	-29.1956168090866	-13.2532081335043	0.0472801871170628	935	0.453361045130641	0.274907806927139	2.76601439633879	4.15220997117156
C282	V2	TVR	S2	1	Cervix	10	LC	NC	UIC5	S2	3.7	6.8	5.25	1.12347047140817	197	2.75165612399138	-30.3203497324652	-15.8741550815105	0.0258573784508012	1033	0.456432989690721	0.244516451999832	2.35819831897599	2.4868450000813
C283	V2	TVB	S1	1	Cervix	1	LC	NC	UIC5	S2	3.7	6.8	5.25	1.11526414472372	146	2.38596173402788	-25.7024347890388	-13.1761356853924	0.0481267385532377	744	0.44210200927357	0.273675649437482	2.58983062999754	2.74128113299148
C283	V2	TVB	S1	1	Cervix	2	LC	NC	UIC5	S2	3.7	6.8	5.25	0.98743178258938	88	1.4416664938564	-25.4202698489943	-17.8515207562482	0.016400153932613	504	0.463672985781991	0.267721124766371	2.30422575772092	2.55389586975834
C283	V2	TVB	S1	1	Cervix	3	LC	NC	UIC5	S2	3.7	6.8	5.25	1.2976735437081	115	2.90054676337541	-25.5713198218432	-10.3434493141222	0.0923964038851511	595	0.448718446601942	0.292056821715266	2.37919972429493	2.60598592724174
C283	V2	TVB	S1	1	Cervix	4	LC	NC	UIC5	S2	3.7	6.8	5.25	1.40311945393622	140	2.24021655348422	-24.8792905584199	-13.1181536526277	0.0487735800662054	727	0.50643435980551	0.264807439201485	3.22132959190635	3.37772139800403
C283	V2	TVB	S1	1	Cervix	5	LC	NC	UIC5	S2	3.7	6.8	5.25	1.60031926509026	92	3.01417641431716	-21.9751565890861	-6.15073041392101	0.24262020123576	517	0.477152317880794	0.279706018591717	2.27511826082236	2.36358747927403
C283	V2	TVB	S1	1	Cervix	6	LC	NC	UIC5	S2	3.7	6.8	5.25	1.45779882018011	93	2.70687629852473	-19.9308945073073	-5.71979394005244	0.267929544648526	541	0.476138828633405	0.290592824034531	3.12845327162439	5.75091127672973
C283	V2	TVB	S1	1	Cervix	7	LC	NC	UIC5	S2	3.7	6.8	5.25	1.26095187484755	112	1.92425240237467	-23.7429766947059	-13.6406515822389	0.0432448944834003	593	0.508484848484848	0.299602853306236	2.89251875932741	3.63736141745104
C283	V2	TVB	S1	1	Cervix	8	LC	NC	UIC5	S2	3.7	6.8	5.25	1.29291193305409	105	2.46540949488575	-23.2053725304255	-10.2619726822753	0.094146186210166	576	0.442053941908714	0.283012699984316	2.82102924662392	7.22596547293842
C283	V2	TVB	S1	1	Cervix	9	LC	NC	UIC5	S2	3.7	6.8	5.25	1.37400955136758	80	3.02586012617437	-24.4821908585014	-8.59642519608594	0.13815209667123	470	0.474786967418546	0.278851543202307	2.90641717802579	3.32659500194849
C283	V2	TVB	S1	1	Cervix	10	LC	NC	UIC5	S2	3.7	6.8	5.25	1.34765588521027	97	2.78706141924364	-24.3645500237039	-9.73247757267477	0.10635361167137	561	0.495191919191919	0.292486744111809	2.73900647391522	5.57350791449246
C283	V2	TVB	S2	1	Cervix	1	LC	NC	UIC5	S2	3.7	6.8	5.25	1.41941390295189	106	3.39371077269865	-31.6520832928699	-13.835101736202	0.0413513627418474	595	0.506169811320755	0.287936156272204	3.29529911688166	4.25028076757207
C283	V2	TVB	S2	1	Cervix	2	LC	NC	UIC5	S2	3.7	6.8	5.25	1.663813765153	105	4.01581925547936	-27.1840055770031	-6.10095448573648	0.245416948281288	612	0.513170289855072	0.262198411982942	3.41732364394238	6.08440481438101
C283	V2	TVB	S2	1	Cervix	3	LC	NC	UIC5	S2	3.7	6.8	5.25	1.32561367686148	72	2.28846639427896	-27.4237119337336	-15.409263363769	0.0287788651112678	475	0.499275362318841	0.294633118636256	3.07174175755145	2.8014403121047
C283	V2	TVB	S2	1	Cervix	4	LC	NC	UIC5	S2	3.7	6.8	5.25	1.26660396941439	99	2.43328716660087	-31.5136637233502	-18.7389060986956	0.0133693222073975	600	0.54578947368421	0.244895965089475	4.319974645645	6.33240558159092
C283	V2	TVB	S2	1	Cervix	5	LC	NC	UIC5	S2	3.7	6.8	5.25	1.36009217086756	115	2.65450107006134	-30.5897144212362	-16.6535838034141	0.0216093458189402	660	0.494265232974911	0.274848248469496	3.54036280168861	5.08683406920804
C283	V2	TVB	S2	1	Cervix	6	LC	NC	UIC5	S2	3.7	6.8	5.25	1.26011064877836	109	2.70080504213629	-32.5508721555264	-18.3716456843108	0.0145490766385525	646	0.487229129662522	0.256316215964427	3.46279834294204	5.04060417772016
C283	V2	TVB	S2	1	Cervix	7	LC	NC	UIC5	S2	3.7	6.8	5.25	1.29788438147051	93	2.82667570299764	-32.656701705181	-17.8166542644434	0.0165323493364073	565	0.542442922374429	0.272860456172143	4.32704984887833	7.95470769019055
C283	V2	TVB	S2	1	Cervix	8	LC	NC	UIC5	S2	3.7	6.8	5.25	1.50911679338859	108	3.18287092832927	-29.6335195416968	-12.9234471679681	0.0510099952632804	639	0.568390151515151	0.280950310721441	4.1226315401639	4.49876283708694
C283	V2	TVB	S2	1	Cervix	9	LC	NC	UIC5	S2	3.7	6.8	5.25	1.39317366668849	103	2.73362938884075	-30.5577977208907	-16.2062434294768	0.0239538682783277	627	0.565447761194029	0.279191397643879	4.41947828416406	9.79532070265945
C283	V2	TVB	S2	1	Cervix	10	LC	NC	UIC5	S2	3.7	6.8	5.25	1.54460207604719	126	2.90038667315683	-27.0607532192704	-11.8337231851971	0.0655582997248403	713	0.52463295269168	0.276504920869932	3.69054830664526	5.28424916236304
C284	V2	TVG	S3	2	Cervix	1	LC	NC	UIC5	S2	3.7	6.8	5.25	1.07339467262825	258	2.69455681679491	-32.5572104732855	-18.4107871851122	0.0144185398305109	1294	0.544349736379613	0.272652318068018	3.33841264875467	4.92227494106902
C284	V2	TVG	S3	2	Cervix	2	LC	NC	UIC5	S2	3.7	6.8	5.25	0.879467556305785	261	1.89902643581018	-31.1949852943982	-21.2250965063948	0.00754206636119991	1308	0.510836298932384	0.277488760779357	4.15625231468282	8.16958675388777
C284	V2	TVG	S3	2	Cervix	3	LC	NC	UIC5	S2	3.7	6.8	5.25	1.05643546627193	240	2.43299278060318	-30.2906617880474	-17.5174496898807	0.0177114872573601	1205	0.476535819430815	0.26742582733595	3.32659463516112	4.62330440552118
C284	V2	TVG	S3	2	Cervix	4	LC	NC	UIC5	S2	3.7	6.8	5.25	1.02061517499281	240	2.36311086598074	-29.9879429814079	-17.581610935009	0.0174517469259065	1212	0.519489603024574	0.280800188516651	3.89780806699067	7.86307350759123
C284	V2	TVG	S3	2	Cervix	5	LC	NC	UIC5	S2	3.7	6.8	5.25	0.79485593775052	232	1.83055410615543	-30.4130732093793	-20.8026641520633	0.00831253687341664	1199	0.482643461900283	0.254756395350162	3.17946426092288	4.81893547536831
C284	V2	TVG	S3	2	Cervix	6	LC	NC	UIC5	S2	3.7	6.8	5.25	0.97337598741742	237	2.4988176002138	-30.9979244715054	-17.8791320703829	0.0162962167702484	1190	0.494352482960077	0.267795571709578	3.83802568563942	5.45713994112306
C284	V2	TVG	S3	2	Cervix	7	LC	NC	UIC5	S2	3.7	6.8	5.25	0.935627190611687	240	2.97149692457874	-35.188160035595	-19.5878011815567	0.0109956240329636	1219	0.51551598173516	0.295696561620562	3.52676844014735	6.54872507417629
C284	V2	TVG	S3	2	Cervix	8	LC	NC	UIC5	S2	3.7	6.8	5.25	1.02685440462195	233	1.9779543485781	-29.5713040826177	-19.1870437525827	0.0120585648893267	1198	0.528641975308642	0.266150844234221	4.0521424963464	6.49948582461174
C284	V2	TVG	S3	2	Cervix	9	LC	NC	UIC5	S2	3.7	6.8	5.25	1.03394815841296	156	2.40583439740359	-30.716989209559	-18.0863586231901	0.0155368916708526	856	0.54370320855615	0.264287686827632	3.96197508869107	7.00054715380966
C284	V2	TVG	S3	2	Cervix	10	LC	NC	UIC5	S2	3.7	6.8	5.25	1.21054090979352	119	3.65181114702994	-32.8576412008048	-13.6856326788976	0.0427993065143172	660	0.541282051282051	0.277583562827394	3.55299746903499	5.28238389465317
C284	V2	TVG	S2	1	Cervix	1	LC	NC	UIC5	S2	3.7	6.8	5.25	1.51072080879049	173	3.29629299997794	-31.1950880868192	-13.889549836935	0.0408361712413445	910	0.509506666666667	0.277434646838814	3.7690539055886	4.66588414683256
C284	V2	TVG	S2	1	Cervix	2	LC	NC	UIC5	S2	3.7	6.8	5.25	1.30441223101833	207	3.315754781379	-34.9124892041783	-17.5047766019386	0.0177632463884256	1048	0.551428571428571	0.287547657065147	3.96700926492386	6.63165472557536
C284	V2	TVG	S2	1	Cervix	3	LC	NC	UIC5	S2	3.7	6.8	5.25	1.43230569246125	226	2.83283203224386	-30.0655317378081	-15.1931635685279	0.0302470931048187	1142	0.516291322314049	0.260725235140356	3.239186849987	5.61910098198622
C284	V2	TVG	S2	1	Cervix	4	LC	NC	UIC5	S2	3.7	6.8	5.25	1.35572823805936	200	3.0113098008658	-33.1053958904107	-17.2960194358652	0.0186379463133708	1028	0.497127784290739	0.285476833358513	3.63501948556104	5.04660935439296
C284	V2	TVG	S2	1	Cervix	5	LC	NC	UIC5	S2	3.7	6.8	5.25	1.45715179028662	219	2.93060991725616	-29.6995766661595	-14.3138746005647	0.0370350162840061	1105	0.557089108910891	0.286687174730236	3.33372138172444	4.63476243247905
C284	V2	TVG	S2	1	Cervix	6	LC	NC	UIC5	S2	3.7	6.8	5.25	1.33033477407969	221	2.60013833816032	-28.0287026910529	-14.3779764157112	0.0364923942717422	1127	0.498440913604767	0.265370539238599	3.525036640571	5.84830363875303
C284	V2	TVG	S2	1	Cervix	7	LC	NC	UIC5	S2	3.7	6.8	5.25	1.58271799872296	204	3.47347815159396	-28.9857374372611	-10.7499771413928	0.084139957024663	1055	0.551631578947369	0.285386933560069	4.03851348046134	6.29962424352836
C284	V2	TVG	S2	1	Cervix	8	LC	NC	UIC5	S2	3.7	6.8	5.25	1.39201932079551	215	3.37471962327806	-31.8345664319465	-14.1172884097367	0.0387499511210539	1084	0.502200000000001	0.261220809770536	3.54190035915606	4.09762194250708
C284	V2	TVG	S2	1	Cervix	9	LC	NC	UIC5	S2	3.7	6.8	5.25	1.35645140371216	231	3.34748253887153	-32.5828631566646	-15.0085798275891	0.0315603649999072	1172	0.488999018645732	0.278075018851128	3.58033849582409	3.74209933653918
C284	V2	TVG	S2	1	Cervix	10	LC	NC	UIC5	S2	3.7	6.8	5.25	1.43856606951499	225	3.31393244087718	-31.149295248134	-13.7511499335288	0.0421584860574549	1152	0.539758308157099	0.29353302211941	3.70398930141424	5.88915979573745
C285	V2	TVB	S3	1	Cervix	1	LC	NC	UIC5	S2	3.7	6.8	5.25	1.1931548757874	121	2.66197640516864	-29.7473554144698	-15.7719792873344	0.0264729336563765	694	0.514122257053291	0.284217117086803	2.93356864227158	4.51108139668728
C285	V2	TVB	S3	1	Cervix	2	LC	NC	UIC5	S2	3.7	6.8	5.25	1.2771707226515	133	3.75946926560631	-30.0434117131916	-10.3061980687585	0.0931923349352525	734	0.518309248554913	0.274843783602019	2.83033717356954	5.05675505763507
C285	V2	TVB	S3	1	Cervix	3	LC	NC	UIC5	S2	3.7	6.8	5.25	1.39429040728	121	2.63862605189753	-24.0585216170767	-10.2057348446147	0.0953732353643794	686	0.535331125827814	0.29388808289052	2.74177661285636	3.19355134049273
C285	V2	TVB	S3	1	Cervix	4	LC	NC	UIC5	S2	3.7	6.8	5.25	1.23591755488402	117	2.99274964233284	-30.6686422509957	-14.9567066287483	0.0319395900153987	662	0.546818181818181	0.283861192565123	2.05559258920892	2.22257798983052
C285	V2	TVB	S3	1	Cervix	5	LC	NC	UIC5	S2	3.7	6.8	5.25	1.56809379445289	111	4.39187625670385	-27.7638090639102	-4.70645871621496	0.338340610318592	628	0.519893428063944	0.298337008814895	3.65344122914787	7.71916112958182
C285	V2	TVB	S3	1	Cervix	6	LC	NC	UIC5	S2	3.7	6.8	5.25	1.44026676281503	102	4.46216345007016	-26.2457776824317	-2.81941956956338	0.522466011417728	623	0.492675814751287	0.281084747492949	2.41973384481431	2.39246381159344
C285	V2	TVB	S3	1	Cervix	7	LC	NC	UIC5	S2	3.7	6.8	5.25	1.31112219153562	106	2.98951553663748	-26.1556438919296	-10.4606873245828	0.0899355236207746	632	0.494514388489209	0.267279146464779	2.50358893974391	3.98047751883618
C285	V2	TVB	S3	1	Cervix	8	LC	NC	UIC5	S2	3.7	6.8	5.25	1.2032228607738	106	3.30917762915057	-31.8354400387331	-14.4622574856926	0.0357910345050184	634	0.465939177101968	0.254319958822023	2.83603309342648	4.77705655303651
C285	V2	TVB	S3	1	Cervix	9	LC	NC	UIC5	S2	3.7	6.8	5.25	1.35021541772883	98	4.42760720107078	-32.2874600544295	-9.0425222488079	0.124665928258028	576	0.502662473794549	0.284875465413762	3.48379638919912	7.0608333017427
C285	V2	TVB	S3	1	Cervix	10	LC	NC	UIC5	S2	3.7	6.8	5.25	1.50180014667389	104	3.61512603783066	-27.5370505145318	-8.5576388159209	0.139391444417356	602	0.501203883495146	0.27689936080825	2.91549901077507	4.00486629549568
C285	V2	TVB	S2	1	Cervix	1	LC	NC	UIC5	S2	3.7	6.8	5.25	1.32357226950847	103	2.14762535830109	-25.8007574058643	-14.5257242747836	0.0352717958787283	597	0.532897727272727	0.299100062195665	3.54518137283394	4.66065157167577
C285	V2	TVB	S2	1	Cervix	2	LC	NC	UIC5	S2	3.7	6.8	5.25	1.65987361483544	94	4.15054134324661	-28.750700364829	-6.96035831278429	0.201355811526747	547	0.536107660455487	0.264596625596955	3.10983670418811	3.71861254491844
C285	V2	TVB	S2	1	Cervix	3	LC	NC	UIC5	S2	3.7	6.8	5.25	1.31228763159111	76	2.93267852100996	-29.9976567017065	-14.6010944664042	0.0346649480238114	505	0.507969094922737	0.279778403017416	3.55212792186989	6.60461960639567
C285	V2	TVB	S2	1	Cervix	4	LC	NC	UIC5	S2	3.7	6.8	5.25	1.27593501053345	81	2.52617057877705	-31.2983614083028	-18.0359658697233	0.0157182218077051	501	0.548103044496486	0.247502849919771	4.48581966125195	5.99804504159264
C285	V2	TVB	S2	1	Cervix	5	LC	NC	UIC5	S2	3.7	6.8	5.25	1.29685058925561	91	3.33484994583465	-34.252524104461	-16.7445618888291	0.0211613714790311	560	0.496498905908096	0.272984633626453	3.77237656800315	7.36542393223291
C285	V2	TVB	S2	1	Cervix	6	LC	NC	UIC5	S2	3.7	6.8	5.25	1.19925378421062	103	2.39077806733236	-31.838891434349	-19.2873065808541	0.0117833653086253	603	0.484744801512287	0.261712710247195	3.54314409902142	4.43323447005166
C285	V2	TVB	S2	1	Cervix	7	LC	NC	UIC5	S2	3.7	6.8	5.25	1.25479980085898	93	2.71381992800983	-32.6195640294217	-18.3720094073701	0.0145478581996143	568	0.53696261682243	0.265705950243892	3.8023221803731	5.71853970198859
C285	V2	TVB	S2	1	Cervix	8	LC	NC	UIC5	S2	3.7	6.8	5.25	1.27201841191427	114	2.4584060749358	-30.8876669988972	-17.9810351054843	0.0159182928230489	649	0.56054820415879	0.27312078656619	3.75556915201054	4.95740168214027
C285	V2	TVB	S2	1	Cervix	9	LC	NC	UIC5	S2	3.7	6.8	5.25	1.25403922426355	109	2.26595280883058	-30.4289222573809	-18.5326700110204	0.0140195152991299	631	0.559646182495344	0.27123485161179	3.50261310809759	3.99576991123387
C285	V2	TVB	S2	1	Cervix	10	LC	NC	UIC5	S2	3.7	6.8	5.25	1.57163069299808	104	4.09040894799388	-32.4433686668059	-10.968721689838	0.080006971430626	614	0.511252408477842	0.271164676399441	4.07572152079665	7.2498296762006
C286	V2	TVG	S3	1	Cervix	1	LC	NC	UIC5	S2	3.7	6.8	5.25	1.22198635237918	141	4.09901300038666	-38.067559285973	-16.547741033943	0.0221424614174412	750	0.512356406480118	0.272840487802155	2.8481506236622	4.11408963735277
C286	V2	TVG	S3	1	Cervix	2	LC	NC	UIC5	S2	3.7	6.8	5.25	1.06686367628584	84	2.33198686581676	-33.2557533778279	-21.0128223322899	0.00791986478101033	488	0.543377192982457	0.262998763724195	3.04899883591696	3.88287593642103
C286	V2	TVG	S3	1	Cervix	3	LC	NC	UIC5	S2	3.7	6.8	5.25	1.11549662898458	117	2.73621658211213	-36.2781891159671	-21.9130520598785	0.00643716726378036	622	0.56490234375	0.261667074282525	3.79640591250283	8.03712445032492
C286	V2	TVG	S3	1	Cervix	4	LC	NC	UIC5	S2	3.7	6.8	5.25	1.29970366146222	118	3.77199553472029	-35.4551082597012	-15.6521317024196	0.0272136521816229	627	0.600983302411874	0.315518039975005	3.53583850065588	7.14800759592371
C286	V2	TVG	S3	1	Cervix	5	LC	NC	UIC5	S2	3.7	6.8	5.25	1.12031979776195	109	2.83396621345934	-34.7573446885053	-19.8790220678438	0.0102824781002317	598	0.555188509874327	0.267451014833306	3.17642146037637	6.12419927464099
C286	V2	TVG	S3	1	Cervix	6	LC	NC	UIC5	S2	3.7	6.8	5.25	1.2343610765748	119	2.37857911645904	-30.0416524106449	-17.5541120492349	0.017562599392732	642	0.545017123287672	0.288293612925191	3.06972688284607	3.86275960333434
C286	V2	TVG	S3	1	Cervix	7	LC	NC	UIC5	S2	3.7	6.8	5.25	1.31506030313463	94	3.77706857251963	-34.9771702411635	-15.1475602354355	0.0305663777841008	520	0.510625	0.25612828083242	3.11665956176083	4.15177262373086
C286	V2	TVG	S3	1	Cervix	8	LC	NC	UIC5	S2	3.7	6.8	5.25	1.08457434107674	152	2.77026948619863	-34.2792534805921	-19.7353386780493	0.0106283569639337	794	0.540344827586207	0.297062073319431	3.0513148830692	5.34009262167495
C286	V2	TVG	S3	1	Cervix	9	LC	NC	UIC5	S2	3.7	6.8	5.25	1.42560365075098	121	4.08359706390438	-34.7645840186127	-13.3256994331147	0.046497548563599	653	0.507756286266924	0.285108429299274	3.40311122845308	5.20079834844443
C286	V2	TVG	S3	1	Cervix	10	LC	NC	UIC5	S2	3.7	6.8	5.25	1.26808760902005	96	3.10875087359021	-33.4470541901568	-17.1261121038082	0.0193815626608109	537	0.517995867768595	0.259209484623359	3.43658196651212	7.62755768705328
C286	V2	TVG	S2	1	Cervix	1	LC	NC	UIC5	S2	3.7	6.8	5.25	0.887126204717276	99	2.24555842285676	-34.5654285782031	-22.7762468582051	0.00527685686623468	582	0.469090909090909	0.260320928175076	3.36153654723052	5.23286296719584
C286	V2	TVG	S2	1	Cervix	2	LC	NC	UIC5	S2	3.7	6.8	5.25	0.821382662674744	78	2.32277945018731	-35.2530823883216	-23.0584902748382	0.004944825526311	495	0.511069868995633	0.259747292457787	4.15214225377385	7.95885222596454
C286	V2	TVG	S2	1	Cervix	3	LC	NC	UIC5	S2	3.7	6.8	5.25	0.88213882506636	93	2.74134287971114	-35.8915176684727	-21.4994675499892	0.00708032584669247	603	0.472906976744186	0.249129901526745	2.94172758751079	3.47515170841538
C286	V2	TVG	S2	1	Cervix	4	LC	NC	UIC5	S2	3.7	6.8	5.25	0.946818033098951	93	2.38215104899101	-34.0518617833247	-21.5455687761219	0.00700556428104904	546	0.505345528455285	0.279517482338979	3.2859585732528	4.19231188732541
C286	V2	TVG	S2	1	Cervix	5	LC	NC	UIC5	S2	3.7	6.8	5.25	1.00660071488235	97	2.70460433718532	-34.3240623375519	-20.124889567329	0.00971652658507227	596	0.486228571428572	0.284282049263158	3.86964253545806	8.36465794121177
C286	V2	TVG	S2	1	Cervix	6	LC	NC	UIC5	S2	3.7	6.8	5.25	0.888876315869771	96	2.65759622389379	-35.8968110174263	-21.9444308419839	0.00639082485841832	580	0.489000000000001	0.263814759557361	2.82149812648835	3.34110796839039
C286	V2	TVG	S2	1	Cervix	7	LC	NC	UIC5	S2	3.7	6.8	5.25	0.870344166654326	111	2.6920718391889	-35.5748118560906	-21.4414347003489	0.00717557205680757	650	0.471390845070422	0.250427504787583	2.85654035195524	4.36262221666458
C286	V2	TVG	S2	1	Cervix	8	LC	NC	UIC5	S2	3.7	6.8	5.25	1.09670136254416	121	3.30879865255473	-35.6259195096657	-18.2547265837534	0.0149460813457809	712	0.486805555555555	0.279181535894737	2.9427301099154	5.33490891173822
C286	V2	TVG	S2	1	Cervix	9	LC	NC	UIC5	S2	3.7	6.8	5.25	0.905078570938919	107	2.6074590273613	-34.6204502688271	-20.9312903751803	0.00806995220313176	674	0.463174342105263	0.262575551282602	2.72303013097617	3.95568497719678
C286	V2	TVG	S2	1	Cervix	10	LC	NC	UIC5	S2	3.7	6.8	5.25	0.764494795590434	100	2.29829221991774	-35.176633237772	-23.1105990832038	0.00488584957328065	614	0.487797202797202	0.284094482678711	3.67269293919099	7.17238302225617
C287	V2	TVG	S3	1	Cervix	1	LC	NC	UIC5	S2	3.7	6.8	5.25	1.3436183790945	85	2.10008599965616	-24.0421804011406	-13.0167289029457	0.0499260387769917	495	0.455179372197309	0.242977483814763	3.05330448174907	3.47355693941268
C287	V2	TVG	S3	1	Cervix	2	LC	NC	UIC5	S2	3.7	6.8	5.25	1.10156877922048	82	2.42477791695853	-27.9704131740406	-15.2403291100083	0.0299203789024881	488	0.464058295964125	0.265480503460309	2.77528350105928	3.93630312643875
C287	V2	TVG	S3	1	Cervix	3	LC	NC	UIC5	S2	3.7	6.8	5.25	0.878743872900426	88	2.11395593100886	-30.5854503628958	-19.4871817250992	0.0112533500271542	494	0.569435665914221	0.28822973066478	3.69731143475442	6.99791939440622
C287	V2	TVG	S3	1	Cervix	4	LC	NC	UIC5	S2	3.7	6.8	5.25	0.834299320794338	72	1.37302537616011	-27.1036276479914	-19.8952444231509	0.0102441412413822	433	0.474479166666667	0.267454375374335	3.03171442122882	3.46535444493884
C287	V2	TVG	S3	1	Cervix	5	LC	NC	UIC5	S2	3.7	6.8	5.25	0.927143785799501	108	1.40828009276334	-26.4158575208959	-19.0223870338884	0.0125245259411253	626	0.429422750424448	0.249140712826428	2.53326231238083	2.43581914565556
C287	V2	TVG	S3	1	Cervix	6	LC	NC	UIC5	S2	3.7	6.8	5.25	0.696670935528732	58	1.18201865214129	-27.4089278140158	-21.203329890274	0.0075799616953995	372	0.508410404624277	0.271027169730287	3.64438831734921	5.68648425022946
C287	V2	TVG	S3	1	Cervix	7	LC	NC	UIC5	S2	3.7	6.8	5.25	0.810130531913282	66	1.32638611482844	-26.8247086505195	-19.8611815476702	0.0103248046945981	397	0.44984984984985	0.274839999963245	3.30854849960264	3.03251950466457
C287	V2	TVG	S3	1	Cervix	8	LC	NC	UIC5	S2	3.7	6.8	5.25	1.33698695919133	121	3.63106546918383	-32.6105925764123	-13.5474988631972	0.0441824824562441	642	0.490173611111111	0.261420143726327	3.67940664022084	4.60265469744477
C287	V2	TVG	S3	1	Cervix	9	LC	NC	UIC5	S2	3.7	6.8	5.25	0.821086382395003	90	1.47500491089155	-27.6090652645465	-19.8652894823659	0.0103150432142488	506	0.468995726495727	0.260704974048205	3.11794222000689	5.39271815623555
C287	V2	TVG	S3	1	Cervix	10	LC	NC	UIC5	S2	3.7	6.8	5.25	1.0298829341593	152	2.69259483773658	-31.9724954294213	-17.8363725313042	0.0164574576755657	805	0.488629776021081	0.24300117529891	2.58765797313564	3.16450152453616
C287	V2	TVG	S2	1	Cervix	1	LC	NC	UIC5	S2	3.7	6.8	5.25	0.945810507732239	187	2.09769288704053	-31.1416022761428	-20.12871461918	0.00970797251467415	951	0.476866028708134	0.255492922655802	3.16038368762583	5.08411304414765
C287	V2	TVG	S2	1	Cervix	2	LC	NC	UIC5	S2	3.7	6.8	5.25	0.952125536288045	200	2.13516552539621	-30.2828108550643	-19.0731918467342	0.0123788646762585	998	0.464172185430464	0.268444319440475	2.91239361877555	3.14552731517429
C287	V2	TVG	S2	1	Cervix	3	LC	NC	UIC5	S2	3.7	6.8	5.25	0.924089254343077	189	2.23695791933009	-31.551687240319	-19.807658163836	0.0104528371321821	944	0.45443908323281	0.267096718839108	2.88222301922803	4.2504894094583
C287	V2	TVG	S2	1	Cervix	4	LC	NC	UIC5	S2	3.7	6.8	5.25	1.06649717437819	170	1.90251423939132	-28.1501881010066	-18.1619883442021	0.0152686684789731	892	0.419780487804878	0.263353410668305	2.41797486054868	2.06473603170821
C287	V2	TVG	S2	1	Cervix	5	LC	NC	UIC5	S2	3.7	6.8	5.25	1.02583607397009	174	1.93610532641942	-28.8651311994973	-18.7005782357953	0.0134878328862194	899	0.460086100861009	0.261200557989006	2.85694761573601	4.33376925262088
C287	V2	TVG	S2	1	Cervix	6	LC	NC	UIC5	S2	3.7	6.8	5.25	1.21854742384496	191	2.70181401113333	-27.8647342188561	-13.6802106604061	0.0428527733576602	980	0.432029147982063	0.283664546440011	3.07895183973271	6.08049603051666
C287	V2	TVG	S2	1	Cervix	7	LC	NC	UIC5	S2	3.7	6.8	5.25	1.07957830981393	172	2.17098065053262	-29.2277294848339	-17.8300810695377	0.0164813162564624	891	0.493460559796438	0.257492037542722	2.88981681324382	3.9902197566357
C287	V2	TVG	S2	1	Cervix	8	LC	NC	UIC5	S2	3.7	6.8	5.25	1.04515602752091	184	2.09470211456824	-28.4641619372335	-17.4669758357502	0.0179185315793668	912	0.452913669064749	0.292325649670345	2.80079366083583	3.17173452277028
C287	V2	TVG	S2	1	Cervix	9	LC	NC	UIC5	S2	3.7	6.8	5.25	1.15868310014745	171	2.85044765827338	-29.3436693080839	-14.3788191021486	0.0364853141305623	884	0.510616174582798	0.258745997662128	3.3103420557889	5.32384612904458
C287	V2	TVG	S2	1	Cervix	10	LC	NC	UIC5	S2	3.7	6.8	5.25	1.03065247669603	189	2.43439425002168	-30.3424504335854	-17.5618806209715	0.0175312118516937	962	0.458541666666667	0.262337656028577	2.62515691715861	3.56278381323673
C289	V2	TVO	S3	1	Cervix	1	LC	NC	UIC5	S2	3.7	6.8	5.25	1.27333119133238	203	3.35235225491723	-34.0449871388864	-16.445137800571	0.0226718113890396	1002	0.576670454545454	0.288987374162396	4.13099537543633	7.30325636323121
C289	V2	TVO	S3	1	Cervix	2	LC	NC	UIC5	S2	3.7	6.8	5.25	1.18683581826362	218	3.35483855991516	-33.5013367726414	-15.8884343330868	0.0257725010916118	1080	0.506799591002045	0.268306952952962	3.41356726298272	4.75103649907483
C289	V2	TVO	S3	1	Cervix	3	LC	NC	UIC5	S2	3.7	6.8	5.25	1.23522211938512	172	2.95649678196563	-31.6837293988109	-16.1621212934914	0.0241984679383671	913	0.484563345633456	0.286940653112272	3.66484431375332	5.31847095575259
C289	V2	TVO	S3	1	Cervix	4	LC	NC	UIC5	S2	3.7	6.8	5.25	1.03868615561099	205	2.78568265351791	-32.3439780522378	-17.7191441212688	0.0169077410534764	1025	0.508039443155453	0.279298912096721	3.64582907999541	6.99588962681572
C289	V2	TVO	S3	1	Cervix	5	LC	NC	UIC5	S2	3.7	6.8	5.25	1.19854306659528	196	3.30795670130903	-33.7296859629719	-16.3629132810994	0.0231051435924419	987	0.542929642445213	0.276177635351085	3.88662520791366	6.04641261848678
C289	V2	TVO	S3	1	Cervix	6	LC	NC	UIC5	S2	3.7	6.8	5.25	1.25922453768935	167	4.17744605267845	-36.5260713219763	-14.5944795454144	0.0347177878878334	877	0.524204545454545	0.264354039087435	3.96021092126143	5.37442519290847
C289	V2	TVO	S3	1	Cervix	7	LC	NC	UIC5	S2	3.7	6.8	5.25	1.02561357482725	173	3.54164064028985	-39.0465594125366	-20.4529460510149	0.00900959761224088	909	0.549025316455696	0.270069111686315	3.29830649591434	4.06588113884951
C289	V2	TVO	S3	1	Cervix	8	LC	NC	UIC5	S2	3.7	6.8	5.25	1.2403002542391	185	3.43293236099805	-35.1920355057464	-17.1691406105066	0.019190484477535	961	0.518939759036144	0.273443543565089	4.01420894417335	4.68006854809555
C289	V2	TVO	S3	1	Cervix	9	LC	NC	UIC5	S2	3.7	6.8	5.25	1.15865470382138	165	3.01814603680314	-31.9049066685399	-16.0596399753234	0.0247762744132645	872	0.514081632653061	0.28700625607946	4.23370810009824	7.0731628910876
C289	V2	TVO	S3	1	Cervix	10	LC	NC	UIC5	S2	3.7	6.8	5.25	1.22537310858039	170	3.23601887672771	-33.3935555760265	-16.404456473206	0.0228851810551453	883	0.549319899244334	0.257397570184604	3.96457129102058	6.07280873534849
C289	V2	TVO	S2	1	Cervix	1	LC	NC	UIC5	S2	3.7	6.8	5.25	1.2718850224349	201	3.78016744768925	-34.6814739469237	-14.8355948465551	0.0328428256902732	1049	0.483751339764201	0.295235903187483	3.19091841619922	5.11242238410303
C289	V2	TVO	S2	1	Cervix	2	LC	NC	UIC5	S2	3.7	6.8	5.25	1.17759298001616	193	3.1598967079268	-32.3904944192041	-15.8010367025884	0.0262964019662796	983	0.508886363636363	0.285163084561753	3.2686590016692	4.5902578572934
C289	V2	TVO	S2	1	Cervix	3	LC	NC	UIC5	S2	3.7	6.8	5.25	1.13674669458412	203	3.44794224372725	-34.8915593257979	-16.7898625462299	0.0209417873535001	1028	0.45420942408377	0.262978182041309	3.00475901639114	5.65725385946819
C289	V2	TVO	S2	1	Cervix	4	LC	NC	UIC5	S2	3.7	6.8	5.25	1.18296610741787	206	3.9493981741178	-36.9712117964613	-16.2368713823429	0.0237855315748467	1029	0.479056399132321	0.2473342765827	2.77121688821893	3.80113670820203
C289	V2	TVO	S2	1	Cervix	5	LC	NC	UIC5	S2	3.7	6.8	5.25	1.23815393579663	206	4.18092512738655	-36.2216012160895	-14.2717442973101	0.037396036092848	1037	0.555829596412556	0.282334516152092	3.30424744912078	5.53614297812216
C289	V2	TVO	S2	1	Cervix	6	LC	NC	UIC5	S2	3.7	6.8	5.25	1.2143202319397	153	3.51340749309666	-36.0108313500468	-17.5654420112893	0.0175168414422291	819	0.521120218579236	0.274017786827109	3.63475324732347	5.34356038282108
C289	V2	TVO	S2	1	Cervix	7	LC	NC	UIC5	S2	3.7	6.8	5.25	0.912428226440224	183	2.80883703125271	-35.5164040590298	-20.770009644953	0.00837527422116694	940	0.496442199775533	0.260669884162541	2.95569831833861	5.42519392157361
C289	V2	TVO	S2	1	Cervix	8	LC	NC	UIC5	S2	3.7	6.8	5.25	1.11154152262601	219	3.21043319651754	-34.4062084375739	-17.5514341558568	0.017573431966786	1090	0.512	0.267428638230151	2.41777731527207	2.92015414057416
C289	V2	TVO	S2	1	Cervix	9	LC	NC	UIC5	S2	3.7	6.8	5.25	1.01615446587616	197	2.8809237041132	-34.438612174738	-19.3137627281438	0.0117118021510706	1009	0.530073839662447	0.286047778168556	2.99427456884207	4.94246918411103
C289	V2	TVO	S2	1	Cervix	10	LC	NC	UIC5	S2	3.7	6.8	5.25	1.16342282635568	205	2.9821979147928	-32.6992609495697	-17.0427218969076	0.019757309825077	1027	0.489702444208289	0.255915787105376	2.67596327310941	3.11848989846347
C298	V2	TVO	S1	1	Cervix	1	LC	NC	UIC5	S2	3.7	6.8	5.25	1.13639017016283	231	4.29485606333857	-34.6739311268504	-12.1259367943229	0.0612923567294641	1110	0.466459183673469	0.287467568659489	2.88869675985498	5.00978080153813
C298	V2	TVO	S1	1	Cervix	2	LC	NC	UIC5	S2	3.7	6.8	5.25	1.03610291607331	222	4.3443667433813	-35.7247658539463	-12.9168404511945	0.0510876534130019	1050	0.464475374732334	0.277613263838329	3.3867885424269	5.46832369076312
C298	V2	TVO	S1	1	Cervix	3	LC	NC	UIC5	S2	3.7	6.8	5.25	1.04951474671096	214	4.2671042154412	-34.7079830807667	-12.3056859497004	0.058807322313786	1030	0.445899672846238	0.257051603849067	2.57192205984969	3.3158324900332
C298	V2	TVO	S1	1	Cervix	4	LC	NC	UIC5	S2	3.7	6.8	5.25	1.0106894838122	236	4.14305741281927	-35.3937505256115	-13.6426991083104	0.0432245110378014	1129	0.46592885375494	0.249276751801278	2.52079732965689	3.02980955043967
C298	V2	TVO	S1	1	Cervix	5	LC	NC	UIC5	S2	3.7	6.8	5.25	1.03372261520855	182	2.95856579030161	-32.1462321395921	-16.6137617405087	0.0218084010921271	896	0.493128911138924	0.277178718985309	3.13983405572677	5.0231388057454
C298	V2	TVO	S1	1	Cervix	6	LC	NC	UIC5	S2	3.7	6.8	5.25	1.00720049381795	181	3.10710920875808	-33.4177214335374	-17.1053980875575	0.0194742253507649	890	0.497564102564103	0.298715203031751	2.98262509707085	4.74874475006292
C298	V2	TVO	S1	1	Cervix	7	LC	NC	UIC5	S2	3.7	6.8	5.25	1.09351979146109	186	4.2737968306672	-36.6301327164227	-14.1926993554199	0.0380829045692955	915	0.46944658944659	0.2881407294015	3.00951511928902	4.88480611985637
C298	V2	TVO	S1	1	Cervix	8	LC	NC	UIC5	S2	3.7	6.8	5.25	0.991443711150028	227	3.15336744564165	-32.60283687211	-16.0476577824913	0.0248447265868611	1103	0.47234297108674	0.280739673877719	2.93290366386279	5.35455412340841
C298	V2	TVO	S1	1	Cervix	9	LC	NC	UIC5	S2	3.7	6.8	5.25	1.15915066813244	234	4.34118344669826	-33.8803805167586	-11.0891674215927	0.0778185721373638	1130	0.458477206595538	0.259829498266222	2.67517952457496	3.18477618381441
C298	V2	TVO	S1	1	Cervix	10	LC	NC	UIC5	S2	3.7	6.8	5.25	0.975745019677223	222	3.20546903154032	-33.1882004503664	-16.3594880347797	0.023123373624926	1057	0.497510330578512	0.275821795310015	2.99478855085745	4.79942860236183
C298	V2	TVO	S2	1	Cervix	1	LC	NC	UIC5	S2	3.7	6.8	5.25	0.955445237418222	212	2.89632652595726	-31.2082431020058	-16.0025288407302	0.0251042421820719	1014	0.435175718849841	0.244074873177952	2.15496129056067	2.21104002575726
C298	V2	TVO	S2	1	Cervix	2	LC	NC	UIC5	S2	3.7	6.8	5.25	0.952075064666292	221	2.9687044860622	-32.8941040862666	-17.30840553444	0.0185848665327329	1084	0.465182186234817	0.26710779219435	2.36294135038973	2.58489448180396
C298	V2	TVO	S2	1	Cervix	3	LC	NC	UIC5	S2	3.7	6.8	5.25	0.933532524998327	220	2.23703151392191	-29.5331836021974	-17.7887681541074	0.0166388453264264	1103	0.456425742574258	0.247820623391776	2.34569654568398	2.50123633874578
C298	V2	TVO	S2	1	Cervix	4	LC	NC	UIC5	S2	3.7	6.8	5.25	1.10055403048087	186	2.91483177787923	-29.9462133212264	-14.6433464873604	0.034329331882161	907	0.498242424242424	0.262135904487158	2.92229887696435	5.1429014800018
C298	V2	TVO	S2	1	Cervix	5	LC	NC	UIC5	S2	3.7	6.8	5.25	1.04059409951183	215	3.18922324413311	-32.2132040819427	-15.4697820502439	0.0283806145237426	1053	0.457411167512691	0.255897310286266	2.51876585353718	4.43101643681112
C298	V2	TVO	S2	1	Cervix	6	LC	NC	UIC5	S2	3.7	6.8	5.25	1.05710518057454	208	3.04066266309193	-30.9688987647889	-15.0054197835563	0.0315833375312084	1038	0.446452282157676	0.257620041895966	2.46582319613262	2.87099508583929
C298	V2	TVO	S2	1	Cervix	7	LC	NC	UIC5	S2	3.7	6.8	5.25	0.98040273894718	198	2.73399927207349	-31.6788442281967	-17.3253480498109	0.0185125052639454	969	0.466094609460947	0.261252143855602	2.12698534404949	3.55241714901941
C298	V2	TVO	S2	1	Cervix	8	LC	NC	UIC5	S2	3.7	6.8	5.25	0.857000257403656	204	1.99706641857368	-30.0037297204021	-19.5191310228903	0.0111708674260727	1026	0.44726977248104	0.257600558101744	2.79907636217194	6.63663533489524
C298	V2	TVO	S2	1	Cervix	9	LC	NC	UIC5	S2	3.7	6.8	5.25	1.04944896444532	225	3.1742259267864	-31.5022530230288	-14.8375669074002	0.0328279156809479	1104	0.43789423076923	0.271005841072589	2.66673783709648	6.06351646065813
C298	V2	TVO	S2	1	Cervix	10	LC	NC	UIC5	S2	3.7	6.8	5.25	0.993303769275252	211	2.44059696839632	-29.0527979886136	-16.239663904533	0.0237702423465811	1046	0.422384034519957	0.232037252361532	2.17402780480456	2.46014664735595
C301	V2	TVB	S1	1	Cervix	1	LC	NC	UIC5	S2	3.7	6.8	5.25	1.07097462471714	184	2.91506192124957	-31.993425702696	-16.6893506161358	0.0214321104328073	924	0.512776412776413	0.268495707651378	2.83562366285357	2.9330418605165
C301	V2	TVB	S1	1	Cervix	2	LC	NC	UIC5	S2	3.7	6.8	5.25	1.12396599283687	192	4.75225200247601	-36.2301588681768	-11.2808358551777	0.0744588654521728	992	0.408173410404624	0.258091540043789	2.46359540485059	2.23118377612563
C301	V2	TVB	S1	1	Cervix	3	LC	NC	UIC5	S2	3.7	6.8	5.25	0.629307986245828	131	2.27474634147665	-31.538816331687	-19.5963980389345	0.0109738797284999	691	0.376336805555555	0.238955592235014	2.36400010136384	3.18440471740792
C301	V2	TVB	S1	1	Cervix	4	LC	NC	UIC5	S2	3.7	6.8	5.25	0.797179491633818	194	3.25830627019938	-33.9227556832005	-16.8166477646538	0.020813025845676	944	0.448766467065869	0.280365959588992	3.03090255504258	4.14920442736894
C301	V2	TVB	S1	1	Cervix	5	LC	NC	UIC5	S2	3.7	6.8	5.25	0.881872399679431	157	3.38826113363859	-34.5851197929531	-16.7967488413506	0.0209086077802571	796	0.434349775784754	0.272266606506678	2.86561441473746	3.31784228854236
C301	V2	TVB	S1	1	Cervix	6	LC	NC	UIC5	S2	3.7	6.8	5.25	0.860642928424798	199	3.03843623181031	-34.2716915612546	-18.3199013442505	0.0147234594834311	976	0.450763097949886	0.268920280253377	2.83864674700404	4.21772071260119
C301	V2	TVB	S1	1	Cervix	7	LC	NC	UIC5	S2	3.7	6.8	5.25	0.779778002049591	186	2.73578570598316	-34.0967815944702	-19.7339066380586	0.0106318621297769	931	0.452825059101655	0.282747191132275	2.52602146305824	2.38432002961075
C301	V2	TVB	S1	1	Cervix	8	LC	NC	UIC5	S2	3.7	6.8	5.25	0.990570328681187	239	3.82115743019639	-35.4716741149229	-15.4105976063918	0.0287700250056843	1153	0.463668292682927	0.264497620831086	2.97325758647939	3.4794180802213
C301	V2	TVB	S1	1	Cervix	9	LC	NC	UIC5	S2	3.7	6.8	5.25	1.04251647994839	210	4.52264720628184	-37.54982354004	-13.8059257070604	0.0416300976211826	1026	0.468930885529158	0.271817589027112	2.8269302254351	3.99824988245003
C301	V2	TVB	S1	1	Cervix	10	LC	NC	UIC5	S2	3.7	6.8	5.25	1.1137227234425	147	2.79303992240552	-30.4148410976329	-15.7513815050039	0.0265987880902739	769	0.499643387815751	0.299324423884426	2.96857901652086	3.06429408859898
C301	V2	TVB	S2	1	Cervix	1	LC	NC	UIC5	S2	3.7	6.8	5.25	0.977346864551742	261	3.65655036261554	-32.4835129367658	-13.2866235330342	0.046917800763721	1238	0.418673835125448	0.255987733163197	2.63720985558318	3.79261643095667
C301	V2	TVB	S2	1	Cervix	2	LC	NC	UIC5	S2	3.7	6.8	5.25	0.914097933660887	250	3.71489543868105	-34.9831302927563	-15.4799292396808	0.0283143812851394	1205	0.432619718309859	0.268396083603188	2.99507813443625	4.55733610583314
C301	V2	TVB	S2	1	Cervix	3	LC	NC	UIC5	S2	3.7	6.8	5.25	1.09142640340915	243	4.56441350351617	-36.0800080299327	-12.1168371364728	0.0614209156255708	1156	0.417376725838265	0.268267856321201	3.06167017232565	4.03069278450022
C301	V2	TVB	S2	1	Cervix	4	LC	NC	UIC5	S2	3.7	6.8	5.25	1.15851235668919	231	4.73626784847686	-36.8066853727072	-11.9412791682036	0.0639546436138134	1111	0.46381	0.26104852083517	3.17199463139327	4.24403179410495
C301	V2	TVB	S2	1	Cervix	5	LC	NC	UIC5	S2	3.7	6.8	5.25	0.887932982732682	241	3.38092054897572	-34.0624577537934	-16.3126248716709	0.0233742407478265	1153	0.428273866923819	0.271052592564791	2.67783235212757	3.35867498627407
C301	V2	TVB	S2	1	Cervix	6	LC	NC	UIC5	S2	3.7	6.8	5.25	0.972797918087032	270	3.95857514466036	-35.8633847038285	-15.0808651943616	0.0310394116444911	1278	0.434622222222223	0.290694597730783	2.67889685524559	3.6063663668075
C301	V2	TVB	S2	1	Cervix	7	LC	NC	UIC5	S2	3.7	6.8	5.25	0.960933117337482	278	3.95017234780716	-35.3023183183566	-14.563913492369	0.0349629968253991	1314	0.438153078202994	0.286385641949359	2.60062784915649	3.25469279001789
C301	V2	TVB	S2	1	Cervix	8	LC	NC	UIC5	S2	3.7	6.8	5.25	0.954141249609298	222	3.7429556963933	-34.3224683496231	-14.6719509435583	0.0341039674900878	1091	0.405668724279835	0.261470265265755	2.44128253276655	4.30529688055971
C301	V2	TVB	S2	1	Cervix	9	LC	NC	UIC5	S2	3.7	6.8	5.25	1.05701627445584	234	3.7056997786002	-33.6787405477809	-14.2238167101299	0.0378110144126846	1128	0.455976447497547	0.283641600266098	3.12892223831753	4.88956037814252
C301	V2	TVB	S2	1	Cervix	10	LC	NC	UIC5	S2	3.7	6.8	5.25	1.0150500538215	224	3.4264833939248	-33.3494288190924	-15.3603910009872	0.0291045507420385	1106	0.43440329218107	0.279031268728772	2.93196927765603	4.3877206072001
C304	V2	TVR	S1	1	Cervix	1	LC	NC	UIC5	S2	3.7	6.8	5.25	0.950899845853319	94	3.16019573920695	-35.04125213131	-18.4502245004735	0.0142882009639852	593	0.50873840445269	0.268501770864367	2.67186246556352	5.12679124092058
C304	V2	TVR	S1	1	Cervix	2	LC	NC	UIC5	S2	3.7	6.8	5.25	0.950184748174453	117	3.32797529814763	-34.5696799797423	-17.0978096644672	0.0195082823902765	663	0.455553719008265	0.25978958469904	3.16626691349651	5.82396229449982
C304	V2	TVR	S1	1	Cervix	3	LC	NC	UIC5	S2	3.7	6.8	5.25	1.07721580017224	96	3.80432415901344	-35.3156054214654	-15.3429035866448	0.029221980145029	598	0.473814814814815	0.277351446076936	2.6857762472076	2.95086918929649
C304	V2	TVR	S1	1	Cervix	4	LC	NC	UIC5	S2	3.7	6.8	5.25	0.870965821544215	118	3.18503724319928	-34.7620321740161	-18.0405866472199	0.0157015069324459	665	0.428300970873786	0.254967872318802	2.65858718005779	4.45819448292911
C304	V2	TVR	S1	1	Cervix	5	LC	NC	UIC5	S2	3.7	6.8	5.25	0.840674854903842	125	2.83426682441415	-33.7921460151129	-18.9122451869386	0.0128462237265639	690	0.464636075949367	0.28768025782253	2.79206948475841	3.08464989717529
C304	V2	TVR	S1	1	Cervix	6	LC	NC	UIC5	S2	3.7	6.8	5.25	0.918258202981832	149	2.94389448467536	-33.0835054217209	-17.6280593771753	0.017266092462078	806	0.496099476439791	0.262155538055957	2.79014780742839	5.49280634307114
C304	V2	TVR	S1	1	Cervix	7	LC	NC	UIC5	S2	3.7	6.8	5.25	0.991919043920812	147	3.92413707492542	-37.3091781112996	-16.7074584679411	0.0213429355636779	786	0.521311706629055	0.271313191011787	3.1777066369907	6.11178370024165
C304	V2	TVR	S1	1	Cervix	8	LC	NC	UIC5	S2	3.7	6.8	5.25	0.824004689746291	107	3.10317529017343	-35.5177248180531	-19.2260545446426	0.0119507330527648	652	0.550413223140497	0.287304199649287	2.64820559986352	3.01406013420534
C304	V2	TVR	S1	1	Cervix	9	LC	NC	UIC5	S2	3.7	6.8	5.25	0.915266496127357	129	3.07990057384806	-33.4095575787953	-17.240079566093	0.0188795675995795	764	0.475035360678925	0.257921178738587	3.01430604821341	4.90586677358233
C304	V2	TVR	S1	1	Cervix	10	LC	NC	UIC5	S2	3.7	6.8	5.25	0.682232345574608	116	2.73201464982762	-35.4891203240003	-21.1460434124053	0.0076806090335677	677	0.513495145631068	0.26775811699115	2.89359816722362	4.75266916935412
C304	V2	TVR	S2	2	Cervix	1	LC	NC	UIC5	S2	3.7	6.8	5.25	1.17466038062879	152	2.8765778074719	-31.4585711246113	-16.3565376353838	0.0231390879315853	790	0.544084507042254	0.345878727880117	3.78994202759216	7.16068186902464
C304	V2	TVR	S2	2	Cervix	2	LC	NC	UIC5	S2	3.7	6.8	5.25	1.05502665995832	145	2.84907907705928	-32.7151075429688	-17.7574423884076	0.016759295602116	739	0.49080370942813	0.270513163500569	2.6904977564931	3.0690265305648
C304	V2	TVR	S2	2	Cervix	3	LC	NC	UIC5	S2	3.7	6.8	5.25	1.00504967765395	132	2.14370179947732	-29.807411726321	-18.5529772790651	0.0139541141737952	721	0.483421926910299	0.274207224645028	3.18120297779979	3.5702791807961
C304	V2	TVR	S2	2	Cervix	4	LC	NC	UIC5	S2	3.7	6.8	5.25	0.956978549223088	163	2.65851730466108	-33.3662015251232	-19.4089856756525	0.0114578051504209	811	0.502715877437326	0.302287891538821	3.57048837911849	4.89221278302419
C304	V2	TVR	S2	2	Cervix	5	LC	NC	UIC5	S2	3.7	6.8	5.25	1.10785438060307	161	3.1681466309161	-30.212027102192	-13.5792572898824	0.0438605699657626	813	0.458030726256983	0.264558540652535	2.88434155710177	4.91995682795894
C304	V2	TVR	S2	2	Cervix	6	LC	NC	UIC5	S2	3.7	6.8	5.25	1.00346329236721	173	2.94970970514935	-34.5247103322202	-19.0387343801861	0.0124774707938443	876	0.45728835978836	0.260313466506169	3.15259735830674	6.29084170866053
C304	V2	TVR	S2	2	Cervix	7	LC	NC	UIC5	S2	3.7	6.8	5.25	1.04449859008833	151	2.93102388641392	-31.9524991744148	-16.5646237707417	0.0220565520400077	783	0.489927113702624	0.272361654041535	2.8017091308361	5.06177909351218
C304	V2	TVR	S2	2	Cervix	8	LC	NC	UIC5	S2	3.7	6.8	5.25	1.1707963858314	165	3.30019360515911	-33.1781446572606	-15.8521282301752	0.0259888568504578	840	0.528499317871759	0.291285893329113	3.47147786708723	5.19032024756833
C304	V2	TVR	S2	2	Cervix	9	LC	NC	UIC5	S2	3.7	6.8	5.25	1.14459161936746	159	2.68702559697252	-31.3806329473187	-17.273748563213	0.0187337682621727	798	0.564519083969466	0.304552169123476	4.0333388718179	7.29518953688828
C304	V2	TVR	S2	2	Cervix	10	LC	NC	UIC5	S2	3.7	6.8	5.25	1.15752980295791	159	2.87050246339275	-29.0489878960568	-13.9788499632449	0.0400050671453785	824	0.535035360678926	0.320831237387865	4.05516260877079	8.09285023443426
C305	V2	TVO	S3	1	Cervix	1	LC	NC	UIC5	S2	3.7	6.8	5.25	1.36407279103544	187	2.80186029737851	-29.8861689954585	-15.1764024342213	0.0303640541025005	945	0.525192532088682	0.270532516642617	3.12890454884622	6.18990994264608
C305	V2	TVO	S3	1	Cervix	2	LC	NC	UIC5	S2	3.7	6.8	5.25	1.39825202038693	162	3.43628587510288	-32.4386022063013	-14.3981013620112	0.0363236819047194	867	0.56167776298269	0.274455305453406	3.83071246384211	6.68514232229367
C305	V2	TVO	S3	1	Cervix	3	LC	NC	UIC5	S2	3.7	6.8	5.25	1.37005131641339	202	3.71501788704349	-32.2219527509099	-12.7181088439316	0.0534797188690604	1013	0.600764563106795	0.264873518786085	4.06310253904413	5.15144040176706
C305	V2	TVO	S3	1	Cervix	4	LC	NC	UIC5	S2	3.7	6.8	5.25	1.35345053884206	180	3.28029079721362	-30.0073039878743	-12.7857773025028	0.0526528968033807	925	0.522109090909092	0.263701089841813	3.10595484898795	5.55597602850353
C305	V2	TVO	S3	1	Cervix	5	LC	NC	UIC5	S2	3.7	6.8	5.25	1.20659662184917	164	2.66503998081653	-30.6490828278932	-16.6576229286065	0.0215892575422291	861	0.589948186528497	0.267792527488741	3.76874746897689	5.51804627827965
C305	V2	TVO	S3	1	Cervix	6	LC	NC	UIC5	S2	3.7	6.8	5.25	1.46573942360273	182	3.53228360535912	-30.6414363326653	-12.0969474045299	0.0617028550256506	946	0.517586206896552	0.260885853528758	3.44155093172176	6.32512229552224
C305	V2	TVO	S3	1	Cervix	7	LC	NC	UIC5	S2	3.7	6.8	5.25	1.5781524960413	167	4.03607605884604	-31.707593708852	-10.5181943999103	0.0887524928079032	881	0.56080604534005	0.262278511928923	3.45761770248424	4.26739191696856
C305	V2	TVO	S3	1	Cervix	8	LC	NC	UIC5	S2	3.7	6.8	5.25	1.37909802064276	144	3.43912332624187	-30.159837581206	-12.1044401184361	0.0615964932652658	789	0.553831360946746	0.273267679852687	3.94762860178919	6.76084474205577
C305	V2	TVO	S3	1	Cervix	9	LC	NC	UIC5	S2	3.7	6.8	5.25	1.36731719214871	156	3.94237331175131	-35.1246361585419	-14.4271762718475	0.0360813162957387	816	0.569006622516556	0.268771038820907	3.62908554517335	5.99607710797556
C305	V2	TVO	S3	1	Cervix	10	LC	NC	UIC5	S2	3.7	6.8	5.25	1.48861760775919	228	4.92283462421727	-37.5219568111849	-11.6770750340442	0.0679661229187565	1142	0.526707779886147	0.280518574183125	3.83075579556725	6.44889201234444
C305	V2	TVO	S1	1	Cervix	1	LC	NC	UIC5	S2	3.7	6.8	5.25	1.1279636226909	227	3.14370767537941	-34.1339344189552	-17.6294691232132	0.0172604886940601	1133	0.471607843137254	0.256657313517837	2.68132690110145	4.20158297183591
C305	V2	TVO	S1	1	Cervix	2	LC	NC	UIC5	S2	3.7	6.8	5.25	1.20688479977903	249	3.4182346718604	-32.8869751484899	-14.9412431212228	0.0320535169574885	1211	0.52803127874885	0.273873360890155	3.13332707398497	4.45386553989639
C305	V2	TVO	S1	1	Cervix	3	LC	NC	UIC5	S2	3.7	6.8	5.25	1.11100098566745	256	3.16942030736927	-34.8111909886324	-18.1717343749437	0.0152344423785093	1234	0.508262867647058	0.266595312321584	3.04274782279992	4.41488175786359
C305	V2	TVO	S1	1	Cervix	4	LC	NC	UIC5	S2	3.7	6.8	5.25	1.03948552544858	243	2.6530819701939	-32.8448418445647	-18.9161615010467	0.0128346446777139	1172	0.568090737240076	0.291632833935024	3.63879598466492	6.10587604940658
C305	V2	TVO	S1	1	Cervix	5	LC	NC	UIC5	S2	3.7	6.8	5.25	1.07302146233474	230	2.82254249392351	-32.2809952819573	-17.4626471888589	0.0179364000225357	1139	0.493382936507936	0.264643741691341	2.83446898802951	3.12973024729612
C305	V2	TVO	S1	1	Cervix	6	LC	NC	UIC5	S2	3.7	6.8	5.25	1.16789857351954	267	2.88382179385072	-31.5907782889492	-16.4507138712329	0.0226427208744544	1253	0.502504347826088	0.265895186490204	3.59706450172621	5.42004526775255
C305	V2	TVO	S1	1	Cervix	7	LC	NC	UIC5	S2	3.7	6.8	5.25	1.30071253109723	233	3.55044722917005	-33.1192625070293	-14.4794145538865	0.0356499187685666	1140	0.537749042145594	0.268744480197577	3.13628515642343	3.31406904378206
C305	V2	TVO	S1	1	Cervix	8	LC	NC	UIC5	S2	3.7	6.8	5.25	1.31340421621983	209	3.21954070602233	-31.5206739377949	-14.6180852311777	0.0345295943935832	1054	0.477516411378555	0.25624481348921	3.69644183581915	5.00759514005945
C305	V2	TVO	S1	1	Cervix	9	LC	NC	UIC5	S2	3.7	6.8	5.25	1.25980655215374	220	3.08852197304475	-33.4338532238799	-17.2191128653949	0.0189709340145697	1103	0.541671732522797	0.270705152435466	3.77913207176172	6.0012000128548
C305	V2	TVO	S1	1	Cervix	10	LC	NC	UIC5	S2	3.7	6.8	5.25	1.35081657941714	169	2.69810832827937	-29.7973182712181	-15.6322495477514	0.0273385228549158	861	0.563005319148937	0.284992601531562	4.1127586208786	6.96245860704269
C306	V2	TVB	S1	1	Cervix	1	LC	NC	UIC5	S2	3.7	6.8	5.25	1.32086939754977	182	3.91258112499582	-33.0182271605237	-12.4771762542957	0.0565304411457238	920	0.50823155216285	0.28894458035948	3.16167647965151	3.4421183303444
C306	V2	TVB	S1	1	Cervix	2	LC	NC	UIC5	S2	3.7	6.8	5.25	1.28962786951054	181	3.26731872120816	-29.5182959379522	-12.3648726516094	0.0580113182961515	901	0.482928388746803	0.266840944413675	2.8250168751041	4.09456558148278
C306	V2	TVB	S1	1	Cervix	3	LC	NC	UIC5	S2	3.7	6.8	5.25	1.31697000579698	179	3.80148392239424	-32.5178837590384	-12.5600931664686	0.0554613815048319	896	0.485597014925373	0.260880331261095	2.41830977680164	2.72636560808549
C306	V2	TVB	S1	1	Cervix	4	LC	NC	UIC5	S2	3.7	6.8	5.25	1.16057194847599	187	3.23328282047888	-32.7967988366701	-15.8220640291559	0.0261693898547904	918	0.519975786924939	0.291263079073195	2.74242545295127	3.43807509638277
C306	V2	TVB	S1	1	Cervix	5	LC	NC	UIC5	S2	3.7	6.8	5.25	1.3927371172428	198	4.13018841637394	-32.4914120259276	-10.8079228399644	0.0830247766602391	961	0.481885714285714	0.258995128576482	2.66486177620009	3.24844229541734
C306	V2	TVB	S1	1	Cervix	6	LC	NC	UIC5	S2	3.7	6.8	5.25	1.40839514343515	207	3.53377431553512	-28.7154910296953	-10.1631758731359	0.0963124460270552	999	0.483801169590643	0.270568717974143	2.49668341622637	2.73865592762874
C306	V2	TVB	S1	1	Cervix	7	LC	NC	UIC5	S2	3.7	6.8	5.25	1.42835353471356	197	4.23049127539167	-31.5241674625701	-9.31408826676386	0.117109242902689	954	0.482809633027523	0.246932074400003	2.50699397865689	4.12466421202696
C306	V2	TVB	S1	1	Cervix	8	LC	NC	UIC5	S2	3.7	6.8	5.25	1.300212225118	178	3.58026138534435	-30.4361319691011	-11.6397596960433	0.0685526156957737	892	0.50218064516129	0.279561336684055	2.78171218274653	3.27749461003702
C306	V2	TVB	S1	1	Cervix	9	LC	NC	UIC5	S2	3.7	6.8	5.25	1.49369624925859	199	4.03551848232804	-28.0473812532549	-6.86090922103263	0.206019855343742	969	0.446147727272727	0.249902007633342	2.95527624216167	2.70374606663965
C306	V2	TVB	S1	1	Cervix	10	LC	NC	UIC5	S2	3.7	6.8	5.25	1.44274776259643	214	3.6148569994328	-27.1460487740924	-8.16804952707016	0.152473737941095	1027	0.497041036717063	0.269673861966044	2.61632463215385	4.52215232653573
C306	V2	TVB	S2	2	Cervix	1	LC	NC	UIC5	S2	3.7	6.8	5.25	1.15205810715226	179	3.02399776514496	-28.9556066866384	-13.0796184196273	0.0492082769221283	870	0.475239852398524	0.274065987138832	2.17037272599186	2.89130540759854
C306	V2	TVB	S2	2	Cervix	2	LC	NC	UIC5	S2	3.7	6.8	5.25	1.23706065234105	200	2.74062246738162	-26.5208642830714	-12.1325963293179	0.0611984421581411	979	0.451514818880351	0.25617754306607	2.299217953402	2.44380269684904
C306	V2	TVB	S2	2	Cervix	3	LC	NC	UIC5	S2	3.7	6.8	5.25	1.26738226100986	195	2.55334132375481	-26.0177273915073	-12.6126854417945	0.0547938044944644	968	0.482505827505827	0.274557270586323	2.85661271085024	3.63872813141585
C306	V2	TVB	S2	2	Cervix	4	LC	NC	UIC5	S2	3.7	6.8	5.25	1.21307884621275	181	3.02895651155271	-31.3502854989404	-15.4482638132887	0.0285215825195757	887	0.503947696139477	0.262875395520619	2.88041158944067	5.02729634584657
C306	V2	TVB	S2	2	Cervix	5	LC	NC	UIC5	S2	3.7	6.8	5.25	1.13381860831387	191	2.9529813048921	-30.6805942563656	-15.1774424056821	0.030356783927429	926	0.495356294536817	0.269803608302555	2.6613549421343	2.85066724863397
C306	V2	TVB	S2	2	Cervix	6	LC	NC	UIC5	S2	3.7	6.8	5.25	1.21649438388701	176	3.62465569077386	-33.0299088342794	-14.0004664577166	0.0398064413807282	884	0.469744245524297	0.271767461157137	2.27899585004051	2.2780075870959
C306	V2	TVB	S2	2	Cervix	7	LC	NC	UIC5	S2	3.7	6.8	5.25	1.09359535481978	193	2.93434522101483	-32.27101214747	-16.8656997371421	0.0205792728969656	943	0.465350772889418	0.262743586578421	2.57591531007566	2.90529057216477
C306	V2	TVB	S2	2	Cervix	8	LC	NC	UIC5	S2	3.7	6.8	5.25	1.22200777814454	169	2.70475463339459	-28.516862477207	-14.3169006518854	0.0370092202331722	843	0.442553475935829	0.257574992292669	2.53596964179991	5.24099869582019
C306	V2	TVB	S2	2	Cervix	9	LC	NC	UIC5	S2	3.7	6.8	5.25	1.22071095748859	171	2.45562751215555	-26.7124476252318	-13.8204031864151	0.0414915521291337	861	0.440170157068062	0.256266872997747	2.59026112359563	3.9852424463943
C306	V2	TVB	S2	2	Cervix	10	LC	NC	UIC5	S2	3.7	6.8	5.25	1.24807414093178	172	3.31005573540521	-29.9756966720491	-12.5979040611718	0.0549806150549529	860	0.480200501253134	0.276593292280841	2.61400384069971	4.04498981186988
C310	V2	TVB	S3	1	Cervix	1	LC	NC	UIC5	S2	3.7	6.8	5.25	1.33462929921636	160	4.26707407787741	-35.9700039491759	-13.5678650403195	0.0439757743977314	823	0.518184357541899	0.268448116289883	3.41861033480202	4.16685378406436
C310	V2	TVB	S3	1	Cervix	2	LC	NC	UIC5	S2	3.7	6.8	5.25	1.09266410355111	151	2.60464435552578	-30.4334768747586	-16.7590940082482	0.02109068081609	793	0.465624142661179	0.282219278531026	3.19117349605043	5.17557249549324
C310	V2	TVB	S3	1	Cervix	3	LC	NC	UIC5	S3	3.7	6.8	5.25	1.10601255305323	186	3.46007038901984	-34.0380468815798	-15.8726773392257	0.0258661782501663	975	0.435011337868481	0.279053145859528	2.75372723531346	2.68737518743475
C310	V2	TVB	S3	1	Cervix	4	LC	NC	UIC5	S2	3.7	6.8	5.25	1.40260524567939	162	2.70457295956344	-28.0959701745841	-13.8969621368761	0.0407665337483802	862	0.460055632823366	0.279755160000522	3.18062920946051	4.40638901771658
C310	V2	TVB	S3	1	Cervix	5	LC	NC	UIC5	S2	3.7	6.8	5.25	1.03093633084794	150	2.74107184407623	-32.5768689007051	-18.1862417193049	0.0151836375481065	830	0.480983379501385	0.27551188470519	2.90554766248414	4.32591145042204
C310	V2	TVB	S3	1	Cervix	6	LC	NC	UIC5	S2	3.7	6.8	5.25	1.33666783964301	165	3.73381444730487	-32.7064587630011	-13.1039329146505	0.0489335482775336	876	0.501602564102564	0.266951834887921	3.2340999765133	3.83061580810258
C310	V2	TVB	S3	1	Cervix	7	LC	NC	UIC5	S2	3.7	6.8	5.25	1.32642517542652	166	3.2432930132174	-32.0161392737257	-14.9888509543343	0.0317040617035903	884	0.494378172588833	0.270194986547655	3.63769094808325	5.06311098477489
C310	V2	TVB	S3	1	Cervix	8	LC	NC	UIC5	S2	3.7	6.8	5.25	1.53423454739667	157	4.87571183371168	-35.7554177171705	-10.1579305901842	0.0964288396838083	868	0.503940182054617	0.279050569566679	3.11616052137377	2.87849018723374
C310	V2	TVB	S3	1	Cervix	9	LC	NC	UIC5	S2	3.7	6.8	5.25	1.59810793485967	197	3.76524907996494	-31.147684124655	-11.380126454839	0.0727758613860447	1025	0.472357373519914	0.252714438969727	2.61783640521639	2.31156336222201
C310	V2	TVB	S3	1	Cervix	10	LC	NC	UIC5	S2	3.7	6.8	5.25	1.30561216026935	176	3.83714397978033	-34.2789836956793	-14.1339778018326	0.0386013256776376	927	0.449406674907293	0.251415584331003	3.12566085563586	4.26942204452175
C310	V2	TVB	S1	1	Cervix	1	LC	NC	UIC5	S2	3.7	6.8	5.25	1.4857646394284	142	3.99751058826164	-27.4669631339038	-6.48003254553016	0.224903775174178	731	0.458921095008051	0.303682710942277	3.16050304981738	5.04587754458717
C310	V2	TVB	S1	1	Cervix	2	LC	NC	UIC5	S2	3.7	6.8	5.25	1.41851385379752	136	4.57039139249621	-31.237896336882	-7.24334152627686	0.188653925919949	713	0.436045380875203	0.281961907742433	3.52223946744442	7.31217759018693
C310	V2	TVB	S1	1	Cervix	3	LC	NC	UIC5	S2	3.7	6.8	5.25	1.30701332693726	128	4.36626165778878	-31.8683072126784	-8.94543350928728	0.127484283979704	668	0.487189655172414	0.311827083127655	3.0373926296807	2.72162586810522
C310	V2	TVB	S1	1	Cervix	4	LC	NC	UIC5	S1	3.7	6.8	5.25	1.29133824530104	95	4.19710181501519	-30.5703033153699	-8.53551878654015	0.140103221461885	513	0.518424657534246	0.275395338937849	2.76853297555114	2.76783542623161
C310	V2	TVB	S1	1	Cervix	5	LC	NC	UIC5	S2	3.7	6.8	5.25	1.60902361176137	124	4.82188084511334	-28.0358639680074	-2.72098953116238	0.534442573867479	653	0.496419965576592	0.285731829688679	2.75467418953428	2.87320112198796
C310	V2	TVB	S1	1	Cervix	6	LC	NC	UIC5	S2	3.7	6.8	5.25	1.43025830076621	137	4.46738877428545	-30.3412544706547	-6.88746340565602	0.204764025775195	718	0.492218649517685	0.305078164434822	2.96737142226474	4.40189960568617
C310	V2	TVB	S1	1	Cervix	7	LC	NC	UIC5	S2	3.7	6.8	5.25	1.43905554549484	107	5.45795959841756	-35.4132514549911	-6.75896356329892	0.21091314306549	574	0.476782273603083	0.254906017948432	2.59425050076027	2.21651800101379
C310	V2	TVB	S1	1	Cervix	8	LC	NC	UIC5	S2	3.7	6.8	5.25	1.26853862441659	132	4.3316571091742	-34.9042419384044	-12.1630421152398	0.0607709168338104	683	0.517763157894737	0.313101501231951	2.98456051443343	4.16877272317461
C310	V2	TVB	S1	1	Cervix	9	LC	NC	UIC5	S2	3.7	6.8	5.25	1.40835153345115	164	4.58703558444535	-32.4103689934217	-8.32843217508359	0.146945666314615	807	0.502723214285714	0.275508786939473	2.68895065018717	4.47824330310027
C310	V2	TVB	S1	1	Cervix	10	LC	NC	UIC5	S2	3.7	6.8	5.25	1.4261099460658	149	5.53106695869769	-35.2396798430079	-6.20157830984501	0.239796129529814	759	0.471322436849926	0.264850370580133	2.79978003986109	4.39902583427216
C311	V2	TVG	S1	1	Cervix	1	LC	NC	UIC5	S3	3.7	6.8	5.25	1.20591558905931	143	3.75071902515827	-32.8581565669364	-13.1668816848555	0.0482293969370461	810	0.509143258426965	0.296364700507582	3.27959910331184	5.32052468227462
C311	V2	TVG	S1	1	Cervix	2	LC	NC	UIC5	S3	3.7	6.8	5.25	1.31783147378296	146	4.70638568359959	-36.2795160229275	-11.5709911840297	0.0696467542188264	805	0.469733146067416	0.268661445483689	2.63073670684856	4.46718061961121
C311	V2	TVG	S1	1	Cervix	3	LC	NC	UIC5	S3	3.7	6.8	5.25	1.21219262321282	159	3.62179526786305	-33.9489541746244	-14.9345290183434	0.0321031093563821	864	0.452784974093265	0.2794327037674	3.23227688918557	3.62143784629221
C311	V2	TVG	S1	1	Cervix	4	LC	NC	UIC5	S3	3.7	6.8	5.25	1.28271581883647	173	3.71662926556662	-32.7866086176854	-13.2743049734607	0.0470510698245244	919	0.437170263788969	0.260867795999901	2.9883280378409	3.02560366139717
C311	V2	TVG	S1	1	Cervix	5	LC	NC	UIC5	S2	3.7	6.8	5.25	1.04933951322742	165	3.20988799397685	-34.4790144539493	-17.6271024855709	0.0172698971613968	857	0.447567567567568	0.252224263950962	2.93997265403047	2.39704625538843
C311	V2	TVG	S1	1	Cervix	6	LC	NC	UIC5	S3	3.7	6.8	5.25	1.17743769505469	159	3.95387589453704	-34.0554203833122	-13.2975719369928	0.0467996716778569	880	0.467960927960927	0.26689808946216	3.11215480056735	3.1093584507643
C311	V2	TVG	S1	1	Cervix	7	LC	NC	UIC5	S2	3.7	6.8	5.25	1.57854219831353	140	5.09123663304673	-36.4950039119389	-9.76601158844354	0.105535565391962	755	0.469251497005988	0.283434773779191	3.00945676553354	3.71725286014291
C311	V2	TVG	S1	1	Cervix	8	LC	NC	UIC5	S2	3.7	6.8	5.25	1.26064650874983	164	4.19819472851238	-34.5734291145752	-12.5329067898852	0.055809652838013	839	0.454791946308725	0.284573801187228	2.80533455968091	3.94614267533401
C311	V2	TVG	S1	1	Cervix	9	LC	NC	UIC5	S2	3.7	6.8	5.25	1.2618131921995	156	3.31564852008158	-30.873839368033	-13.4666846376047	0.0450123343609259	827	0.464407252440725	0.298268450478224	2.85249920287802	2.89870845275923
C311	V2	TVG	S1	1	Cervix	10	LC	NC	UIC5	S3	3.7	6.8	5.25	1.06104608792979	147	4.26460264206311	-39.8131101601753	-17.423946289344	0.0180969493575498	813	0.511791831357049	0.27867658198606	2.59588623138376	4.07263726365477
C311	V2	TVG	S2	1	Cervix	1	LC	NC	UIC5	S2	3.7	6.8	5.25	1.52352577861093	112	3.51874596386677	-31.0429445157142	-12.5695282054136	0.0553410225514191	607	0.541496350364964	0.275642420619825	2.46776310411676	2.65669085111467
C311	V2	TVG	S2	1	Cervix	2	LC	NC	UIC5	S2	3.7	6.8	5.25	1.3216885625403	159	2.36849469851386	-29.5125098908364	-17.0779127236386	0.0195978634627411	831	0.503602225312935	0.285194480476403	2.69920683774137	4.8707034494927
C311	V2	TVG	S2	1	Cervix	3	LC	NC	UIC5	S2	3.7	6.8	5.25	1.29509641452469	145	3.24089102406776	-32.8403109270876	-15.8256330507319	0.0261478927476806	756	0.5363353115727	0.276451856306396	2.86074044707679	3.75304467797564
C311	V2	TVG	S2	1	Cervix	4	LC	NC	UIC5	S2	3.7	6.8	5.25	1.2507389441929	149	3.00883350816165	-30.0014759683358	-14.2051000504871	0.0379743190545916	756	0.500642201834862	0.286690281348972	2.94669894740289	4.01029661916984
C311	V2	TVG	S2	1	Cervix	5	LC	NC	UIC5	S2	3.7	6.8	5.25	1.20096345545107	139	1.98236154637751	-32.1063379062371	-21.6989397877551	0.00676248042870076	732	0.497388724035608	0.276796587583597	2.9022072554787	4.38890179676733
C311	V2	TVG	S2	1	Cervix	6	LC	NC	UIC5	S2	3.7	6.8	5.25	1.20580161021059	155	2.49820983279658	-27.1639064429141	-14.048304820732	0.0393703719624736	788	0.504447592067988	0.26533862898126	2.94884801154488	5.86427436326535
C311	V2	TVG	S2	1	Cervix	7	LC	NC	UIC5	S2	3.7	6.8	5.25	1.06717139310857	139	0.508760810468727	-23.0624276519429	-20.3914333969821	0.00913811586485298	740	0.476103703703704	0.270479990815155	2.68543919941431	3.82958691929379
C311	V2	TVG	S2	1	Cervix	8	LC	NC	UIC5	S2	3.7	6.8	5.25	1.13073930723823	144	2.28961020352323	-32.6958669202507	-20.6754133517537	0.00855970238514178	758	0.514971098265896	0.284783156702576	3.11279298634838	3.56059810746779
C311	V2	TVG	S2	1	Cervix	9	LC	NC	UIC5	S2	3.7	6.8	5.25	1.3216894608269	149	2.43107393558331	-26.8231525748392	-14.0600144130268	0.0392643632322352	792	0.503213296398892	0.285230872622069	3.08396102613643	6.28280071086584
C311	V2	TVG	S2	1	Cervix	10	LC	NC	UIC5	S2	3.7	6.8	5.25	1.09645970137078	146	1.64184688268049	-30.7938332701716	-22.1741371360991	0.00606158621222981	759	0.516935483870967	0.27660914912963	2.79950138476178	3.65179890393289
C313	V2	TVB	S3	1	Cervix	1	LC	NC	UIC5	S2	3.7	6.8	5.25	1.0856726266108	168	2.6213258309177	-30.9967688363335	-17.2348082240155	0.0189024969908908	840	0.440956873315364	0.255280588714234	3.0355291603975	4.63824470857776
C313	V2	TVB	S3	1	Cervix	2	LC	NC	UIC5	S2	3.7	6.8	5.25	1.05153645101836	127	2.71493022127608	-31.8791334988526	-17.6257498371532	0.0172752768607194	672	0.454879227053139	0.250740567448833	2.88905665017056	3.29013140735659
C313	V2	TVB	S3	1	Cervix	3	LC	NC	UIC5	S2	3.7	6.8	5.25	0.926385168368836	190	2.20445828639482	-31.5372767913041	-19.9638707877313	0.0100835375808252	955	0.432414187643021	0.247809662723982	2.79893891385831	4.93771626196885
C313	V2	TVB	S3	1	Cervix	4	LC	NC	UIC5	S2	3.7	6.8	5.25	1.0027010627253	177	2.53696882532651	-32.0919370885742	-18.77285075561	0.0132652342766329	904	0.439821640903686	0.26091659232437	2.87835211236779	4.07103966142507
C313	V2	TVB	S3	1	Cervix	5	LC	NC	UIC5	S2	3.7	6.8	5.25	1.07873498922478	182	3.31479436891255	-34.3471384007561	-16.9444679639652	0.0202093899362527	910	0.41167865707434	0.260320814816576	2.63732793972944	3.25048288569578
C313	V2	TVB	S3	1	Cervix	6	LC	NC	UIC5	S2	3.7	6.8	5.25	1.05969266981981	131	2.96991743216983	-34.3757077641015	-18.7836412452099	0.0132323163592536	705	0.496890881913303	0.259757294118709	2.88622741335112	5.39747232421731
C313	V2	TVB	S3	1	Cervix	7	LC	NC	UIC5	S2	3.7	6.8	5.25	0.778150596919622	147	1.76796234061013	-31.8169718401501	-22.5351695519469	0.00557805824542436	770	0.528685636856368	0.262649647381593	2.39738995637328	4.49757916799023
C313	V2	TVB	S3	1	Cervix	8	LC	NC	UIC5	S2	3.7	6.8	5.25	0.787917645896022	115	1.70257410987253	-32.2494438080616	-23.3109297312308	0.00466559489254072	652	0.488379705400981	0.252214766368544	3.2060377992381	6.09480498070066
C313	V2	TVB	S3	1	Cervix	9	LC	NC	UIC5	S2	3.7	6.8	5.25	0.804741126723294	127	1.98891841621559	-32.3421523221698	-21.900330637038	0.00645605075963473	674	0.445884194053208	0.248128655798056	2.26852557906113	2.67519231362793
C313	V2	TVB	S3	1	Cervix	10	LC	NC	UIC5	S2	3.7	6.8	5.25	1.04158309113877	171	2.50397570493284	-30.8004220748653	-17.6545496239679	0.0171610966646632	870	0.425813333333334	0.266005043937308	2.79955541690468	3.95986287577353
C313	V2	TVB	S1	1	Cervix	1	LC	NC	UIC5	S2	3.7	6.8	5.25	0.987197517380189	132	3.09237479142153	-35.7536049246962	-19.5186372697332	0.0111721375238613	689	0.450049751243781	0.253632410220101	3.01600500718	5.02749340640452
C313	V2	TVB	S1	1	Cervix	2	LC	NC	UIC5	S2	3.7	6.8	5.25	0.999477319743401	155	3.53531124809456	-37.9975083858405	-19.4371243333441	0.0113838081144113	810	0.475788751714678	0.323639951103422	2.92340128150953	5.12665720427433
C313	V2	TVB	S1	1	Cervix	3	LC	NC	UIC5	S3	3.7	6.8	5.25	1.07401502047697	191	3.93784696581272	-38.5245723320571	-17.8508757615403	0.0164025897908783	956	0.463560975609756	0.293295872464834	3.51330803323809	8.44637268718806
C313	V2	TVB	S1	1	Cervix	4	LC	NC	UIC5	S2	3.7	6.8	5.25	1.06954615726937	133	3.01377645895853	-33.9937875154669	-18.1714611059346	0.0152354009980924	714	0.462174603174603	0.251673321433213	2.53376721718126	3.07632199733889
C313	V2	TVB	S1	1	Cervix	5	LC	NC	UIC5	S2	3.7	6.8	5.25	0.893591701141741	152	3.05860965682258	-37.3867638557976	-21.3290631574791	0.00736365926247567	763	0.424098613251155	0.277073266842349	2.7580170975447	4.23953789397239
C313	V2	TVB	S1	1	Cervix	6	LC	NC	UIC5	S2	3.7	6.8	5.25	0.92918085366155	148	2.4927960846683	-34.8015279158304	-21.7143484713218	0.00673852979327016	773	0.462872023809524	0.272219877470558	2.61514925209199	4.70857653384067
C313	V2	TVB	S1	1	Cervix	7	LC	NC	UIC5	S3	3.7	6.8	5.25	1.12809285871447	155	3.90240115567441	-37.6629119119003	-17.1753058446097	0.0191632610392941	805	0.494246771879484	0.30839459523874	2.9077620520506	4.46798856212586
C313	V2	TVB	S1	1	Cervix	8	LC	NC	UIC5	S3	3.7	6.8	5.25	1.20955475544845	164	3.99748447364559	-37.5030047516384	-16.516211264999	0.0223038005864327	860	0.443279785809906	0.28707283109851	3.25435543487506	6.88443591257839
C313	V2	TVB	S1	1	Cervix	9	LC	NC	UIC5	S3	3.7	6.8	5.25	1.16178996973787	168	3.24338700462696	-35.4735610686051	-18.4457792943136	0.0143028330897541	860	0.509614361702127	0.295511896847297	3.34260004391158	5.05579676107232
C313	V2	TVB	S1	1	Cervix	10	LC	NC	UIC5	S2	3.7	6.8	5.25	0.909208696908718	144	2.44624268764872	-34.3298968751385	-21.4871227649827	0.0071004802455915	740	0.436295731707317	0.243205371789461	2.66157029723864	5.02095978609387
C314	V2	TVG	S3	2	Cervix	1	LC	NC	UIC5	S2	3.7	6.8	5.25	0.83449242707351	189	3.22713415044361	-33.9361874161167	-16.9937331262877	0.0199814355880146	986	0.553207126948776	0.288211266409137	3.60002804229467	5.50754228217821
C314	V2	TVG	S3	2	Cervix	2	LC	NC	UIC5	S2	3.7	6.8	5.25	0.896262297091465	193	2.77398683545201	-31.4011421691773	-16.8377112830542	0.0207123259366019	1009	0.479026548672566	0.25866370836101	2.57205781286372	2.91591262610436
C314	V2	TVG	S3	2	Cervix	3	LC	NC	UIC5	S2	3.7	6.8	5.25	0.868494403557809	176	2.47654689128483	-29.3920650810645	-16.3901939018191	0.0229604613300352	954	0.460699541284404	0.270009723173602	2.80068728384675	2.77609568492358
C314	V2	TVG	S3	2	Cervix	4	LC	NC	UIC5	S2	3.7	6.8	5.25	1.16424695727114	211	3.64775783776217	-30.6487789167953	-11.4980502685439	0.0708263682517177	1101	0.438460057747835	0.261329298043285	2.36584880908198	2.81165688431794
C314	V2	TVG	S3	2	Cervix	5	LC	NC	UIC5	S2	3.7	6.8	5.25	0.912897035495812	192	2.91984487073459	-30.5731290149089	-15.2439434435523	0.0298954885927002	1006	0.429300322927879	0.255994606139935	2.526017648544	2.29490294722625
C314	V2	TVG	S3	2	Cervix	6	LC	NC	UIC5	S2	3.7	6.8	5.25	0.845874676174424	207	2.43477472274881	-29.0233561989206	-16.2407889044894	0.0237640856811284	1121	0.446321839080459	0.233897478713397	2.60799946470185	3.12446061975293
C314	V2	TVG	S3	2	Cervix	7	LC	NC	UIC5	S2	3.7	6.8	5.25	1.04796105832979	208	3.21683389432603	-29.5515634087513	-12.6631854635397	0.0541603489302595	1097	0.475238568588469	0.255715740703075	3.0995220351369	5.39027103745355
C314	V2	TVG	S3	2	Cervix	8	LC	NC	UIC5	S2	3.7	6.8	5.25	0.975923766169644	191	3.05886656920625	-29.7984975343698	-13.739448046037	0.042272233551971	1026	0.411188016528926	0.242232664359113	2.65361743653689	2.61583344142231
C314	V2	TVG	S3	2	Cervix	9	LC	NC	UIC5	S2	3.7	6.8	5.25	0.786397494830961	185	2.42387685169754	-29.7083084853241	-16.9829550139121	0.0200310861422199	1005	0.494826086956521	0.262260559066981	3.00910027493838	5.25958948106842
C314	V2	TVG	S3	2	Cervix	10	LC	NC	UIC5	S2	3.7	6.8	5.25	0.800543030058258	208	2.2140479453612	-28.7612166642479	-17.1374649511016	0.0193309636815533	1101	0.413114754098361	0.241240038392895	2.3632154262442	2.00045972801042
C314	V2	TVG	S2	1	Cervix	1	LC	NC	UIC5	S2	3.7	6.8	5.25	1.1411500580834	229	3.61818101768759	-31.908687548548	-12.9132372056882	0.0511300573003422	1164	0.473957115009746	0.261204590616404	2.95650607513499	3.10303513666333
C314	V2	TVG	S2	1	Cervix	2	LC	NC	UIC5	S2	3.7	6.8	5.25	1.10421806612514	241	3.35720523722466	-31.6054719277585	-13.9801444323291	0.0399931449110598	1183	0.488786496350365	0.257784530109166	2.96978159060519	4.81413133691916
C314	V2	TVG	S2	1	Cervix	3	LC	NC	UIC5	S2	3.7	6.8	5.25	1.01757411933593	192	2.84382156030528	-31.0510253464139	-16.1209621548112	0.0244288928446272	972	0.483285077951003	0.27945401661544	2.45865309642404	2.35334277913547
C314	V2	TVG	S2	1	Cervix	4	LC	NC	UIC5	S2	3.7	6.8	5.25	1.14912497492348	232	3.76933518688373	-32.4862860767359	-12.6972763455963	0.0537368698595067	1165	0.532383222116301	0.276663673284334	3.10972263906692	6.51742077906926
C314	V2	TVG	S2	1	Cervix	5	LC	NC	UIC5	S2	3.7	6.8	5.25	1.1343357158229	180	3.89832851819138	-33.1792744551887	-12.713049734684	0.0535420538515901	967	0.478930957683741	0.267924376007596	2.88756869744078	3.4299517145347
C314	V2	TVG	S2	1	Cervix	6	LC	NC	UIC5	S2	3.7	6.8	5.25	1.18460846156564	219	3.70316732834511	-31.0615814184052	-11.6199529445934	0.0688659757868821	1106	0.442026209677419	0.239176242113788	2.72224416466245	3.23474944963879
C314	V2	TVG	S2	1	Cervix	7	LC	NC	UIC5	S2	3.7	6.8	5.25	1.11142787146974	196	3.11961132538138	-30.7520355850466	-14.3740761267944	0.0365251818888728	1017	0.500737967914438	0.259193260848155	3.07577473257174	5.79221986900901
C314	V2	TVG	S2	1	Cervix	8	LC	NC	UIC5	S2	3.7	6.8	5.25	1.22234478905416	214	4.025193982478	-33.1799795736154	-12.0477111656059	0.0624063645095734	1088	0.500131712259372	0.283105214992572	2.89892186703408	5.19738405271514
C314	V2	TVG	S2	1	Cervix	9	LC	NC	UIC5	S2	3.7	6.8	5.25	1.16416218587622	211	3.61683064018942	-33.3675087771347	-14.3791479161402	0.0364825518510193	1089	0.507142857142858	0.260456504620314	2.60100930292125	3.97051298340163
C314	V2	TVG	S2	1	Cervix	10	LC	NC	UIC5	S2	3.7	6.8	5.25	1.161240252767	205	3.447263203833	-32.639235560559	-14.5411037404358	0.0351471104332255	1056	0.485046535677353	0.265024653929341	2.93665289908084	3.86947418689915
C316	V2	TVG	S1	1	Cervix	1	LC	NC	UIC5	S2	3.7	6.8	5.25	1.31537018243375	228	2.30615951654362	-27.9684738405243	-15.8611363786703	0.0259350065571881	1148	0.543694530443757	0.29697019214343	3.78420139166158	5.25983681703489
C316	V2	TVG	S1	1	Cervix	2	LC	NC	UIC5	S2	3.7	6.8	5.25	1.41416481890221	200	2.40616496869233	-26.1936478869696	-13.5612818013349	0.044042485483527	1018	0.523819978046102	0.274643238066812	3.04967930598948	4.41454401410422
C316	V2	TVG	S1	1	Cervix	3	LC	NC	UIC5	S2	3.7	6.8	5.25	1.3511228427832	212	1.98809144910149	-27.4300775855539	-16.9925974777711	0.0199866612714556	1048	0.522441471571906	0.285867557170231	3.31272221738881	5.22099118749855
C316	V2	TVG	S1	1	Cervix	4	LC	NC	UIC5	S2	3.7	6.8	5.25	1.22672637359173	243	1.81890363463876	-25.8216008172494	-16.2723567353959	0.0235919764738044	1211	0.503385321100918	0.266553364644052	3.65545032162347	5.13738912792387
C316	V2	TVG	S1	1	Cervix	5	LC	NC	UIC5	S2	3.7	6.8	5.25	1.26548041397115	214	2.19153994260895	-29.510820113498	-18.0052354148011	0.0158298375674981	1080	0.54298618490967	0.302135852247289	3.45489493479692	4.88232385449153
C316	V2	TVG	S1	1	Cervix	6	LC	NC	UIC5	S2	3.7	6.8	5.25	1.24073432736336	159	2.16677373776371	-28.1779273332747	-16.8023652100152	0.0208815858963367	858	0.471102661596958	0.272985330588032	3.08464422139191	3.14074539515603
C316	V2	TVG	S1	1	Cervix	7	LC	NC	UIC5	S2	3.7	6.8	5.25	1.09132020793027	176	1.84790597258842	-29.8852321878893	-20.1837258318	0.00958577910378243	904	0.534841463414634	0.29567884970263	3.58170459335487	6.12829218602772
C316	V2	TVG	S1	1	Cervix	8	LC	NC	UIC5	S2	3.7	6.8	5.25	1.07144931131136	182	2.36953221021861	-33.2315736283384	-20.7915295246907	0.00833387625412008	956	0.549837296620776	0.273133856964404	4.43055526972905	7.8200144837652
C316	V2	TVG	S1	1	Cervix	9	LC	NC	UIC5	S2	3.7	6.8	5.25	1.12657841041799	171	2.1284268124582	-31.6290393247384	-20.4547985593329	0.00900575533562076	910	0.528445006321113	0.291710336988671	3.89412267771127	6.13599065557529
C316	V2	TVG	S1	1	Cervix	10	LC	NC	UIC5	S2	3.7	6.8	5.25	1.16232256809684	159	2.40559949120314	-31.0340295366485	-18.404632207832	0.0144389887897647	862	0.483935309973046	0.271817764861007	3.37733323037212	4.813170875905
C316	V2	TVG	S2	2	Cervix	1	LC	NC	UIC5	S2	3.7	6.8	5.25	1.18036930888385	171	2.94274685934517	-33.6729655334376	-18.2235445218754	0.0150537794095046	901	0.501507840772015	0.269602084667025	3.3471786474294	3.21076639081769
C316	V2	TVG	S2	2	Cervix	2	LC	NC	UIC5	S2	3.7	6.8	5.25	1.09797464797508	154	2.57756669969545	-33.228285516409	-19.6960603430079	0.0107249176378498	828	0.523161465400272	0.262863965546121	3.78656242341207	5.78150850099571
C316	V2	TVG	S2	2	Cervix	3	LC	NC	UIC5	S2	3.7	6.8	5.25	1.08490025324021	173	2.84484962758339	-34.3905578495185	-19.4550973047057	0.0113367943746497	884	0.542668428005284	0.268941216643762	3.77487067580999	6.86151728233986
C316	V2	TVG	S2	2	Cervix	4	LC	NC	UIC5	S2	3.7	6.8	5.25	1.12936037310155	172	3.02211853092062	-34.5386337204487	-18.6725114331154	0.0135752818972622	893	0.527212713936431	0.278711067642035	3.70382920647082	5.97850141914668
C316	V2	TVG	S2	2	Cervix	5	LC	NC	UIC5	S2	3.7	6.8	5.25	1.18010776936693	180	2.81634137872254	-33.735342233641	-18.9495499953476	0.0127363504493212	939	0.502825059101654	0.272492219331397	3.04250169120082	3.33025964959556
C316	V2	TVG	S2	2	Cervix	6	LC	NC	UIC5	S2	3.7	6.8	5.25	1.27881130280998	190	2.98543692555178	-30.4673365114735	-14.7937926523266	0.0331604743805984	998	0.516851168511686	0.277099995714299	3.20229499939259	5.55322077987271
C316	V2	TVG	S2	2	Cervix	7	LC	NC	UIC5	S2	3.7	6.8	5.25	1.27047674471776	184	2.58332769798594	-29.8186054825017	-16.2561350680755	0.0236802614575683	966	0.520156599552573	0.275992717165511	2.84843728126012	3.36632475284014
C316	V2	TVG	S2	2	Cervix	8	LC	NC	UIC5	S2	3.7	6.8	5.25	1.28893556554899	183	2.45616401790196	-29.467352374056	-16.5724912800707	0.022016631421434	936	0.554282147315856	0.282211384060571	3.93735223776923	5.06877069122697
C316	V2	TVG	S2	2	Cervix	9	LC	NC	UIC5	S2	3.7	6.8	5.25	1.20502698416325	183	2.66427700546173	-32.6145312559378	-18.6270769772637	0.013718047498863	968	0.506241134751773	0.301146619047795	3.60095064195349	5.05218247330965
C316	V2	TVG	S2	2	Cervix	10	LC	NC	UIC5	S2	3.7	6.8	5.25	1.22644807732593	187	3.18766062285972	-33.3471247240227	-16.6119064540092	0.0218177195332729	990	0.502074829931973	0.2854538236336	2.81882834797065	3.21453080796354
C317	V2	TVO	S3	2	Cervix	1	LC	NC	UIC5	S2	3.7	6.8	5.25	0.915822476295368	182	3.24040915253429	-35.9257779274137	-18.9136298766087	0.0128421285334175	944	0.491280558789289	0.260328355025834	2.96715877217352	5.17448601613542
C317	V2	TVO	S3	2	Cervix	2	LC	NC	UIC5	S2	3.7	6.8	5.25	0.800166036881559	198	2.69137423583008	-34.0464017222699	-19.916686984162	0.0101936871703933	1023	0.475015416238438	0.26510058027724	2.59889075824523	3.53154268980928
C317	V2	TVO	S3	2	Cervix	3	LC	NC	UIC5	S2	3.7	6.8	5.25	0.847726901382081	193	2.78723816350518	-35.4172432488205	-20.7842428904183	0.00834787064792999	974	0.515518763796909	0.268256507453551	2.51396338296433	4.08423029104811
C317	V2	TVO	S3	2	Cervix	4	LC	NC	UIC5	S2	3.7	6.8	5.25	1.01107029530784	195	3.19770035130495	-32.504041377429	-15.716114533078	0.0268156634698181	1023	0.510739219712525	0.274421877155725	2.49673791922245	3.61271857426517
C317	V2	TVO	S3	2	Cervix	5	LC	NC	UIC5	S2	3.7	6.8	5.25	0.866057231412167	185	2.87411878063842	-33.2928455762255	-18.2037219778738	0.015122646562796	986	0.461693181818182	0.25493218255234	3.33867791643747	4.11227520302219
C317	V2	TVO	S3	2	Cervix	6	LC	NC	UIC5	S2	3.7	6.8	5.25	0.866046466772788	178	3.49373257579271	-36.7999754542756	-18.4578794313639	0.0142630385778566	992	0.489383783783784	0.259041165636517	3.01314869274549	4.10908814206123
C317	V2	TVO	S3	2	Cervix	7	LC	NC	UIC5	S2	3.7	6.8	5.25	0.992472087412373	199	3.80972682634883	-33.9014935043018	-13.9004276659705	0.0407340163524236	1041	0.525995850622408	0.269946619821138	3.30393543351302	5.05985281860473
C317	V2	TVO	S3	2	Cervix	8	LC	NC	UIC5	S2	3.7	6.8	5.25	0.88255236118344	183	3.3528469544712	-35.9395158861077	-18.337069375134	0.0146653712831187	936	0.512744186046511	0.256376477849594	2.91421214574669	4.78391792059429
C317	V2	TVO	S3	2	Cervix	9	LC	NC	UIC5	S2	3.7	6.8	5.25	0.859786650505153	154	3.17656025595694	-35.8459005637848	-19.1689592200109	0.0121088828628124	848	0.478663171690695	0.271298124739262	3.03748767810021	3.14834630378736
C317	V2	TVO	S3	2	Cervix	10	LC	NC	UIC5	S2	3.7	6.8	5.25	0.637281734059298	174	2.25192829628921	-33.2768847003583	-21.45426114484	0.0071544110006233	937	0.47157955865273	0.272346931193474	3.393645702589	4.05418873846655
C317	V2	TVO	S2	1	Cervix	1	LC	NC	UIC5	S2	3.7	6.8	5.25	0.969954410471758	174	2.64796585733398	-31.598776662791	-17.6969559117876	0.0169943441492386	909	0.507106537530266	0.276388800862223	2.67791574917421	4.02270688597563
C317	V2	TVO	S2	1	Cervix	2	LC	NC	UIC5	S2	3.7	6.8	5.25	1.02743162581421	192	3.17678461289439	-32.0483638970758	-15.3702446793802	0.0290385904786177	1014	0.504202294056309	0.28492017113496	2.87720575305304	5.19221814018653
C317	V2	TVO	S2	1	Cervix	3	LC	NC	UIC5	S2	3.7	6.8	5.25	0.873244121682236	237	1.99672698925768	-28.7827957472385	-18.2999790536356	0.0147911552204148	1185	0.55159217877095	0.277928660840494	3.09971197891561	4.43777678199384
C317	V2	TVO	S2	1	Cervix	4	LC	NC	UIC5	S2	3.7	6.8	5.25	0.900726085314057	194	2.45736213465383	-32.7445798951967	-19.8434286882641	0.010367096263147	1029	0.536898340248963	0.265728931514751	3.09547082614623	4.57386260721031
C317	V2	TVO	S2	1	Cervix	5	LC	NC	UIC5	S2	3.7	6.8	5.25	0.992612991658371	212	2.87327852324259	-29.5388168744963	-14.4541046274727	0.0358582868662025	1101	0.529256689791873	0.277903757673607	2.87491300385659	4.30932182648054
C317	V2	TVO	S2	1	Cervix	6	LC	NC	UIC5	S2	3.7	6.8	5.25	0.839147664746241	205	2.45088614954946	-32.6465952746881	-19.7794429895534	0.0105209680331353	1061	0.493370901639344	0.276706286443848	2.8936835518755	3.94085470659086
C317	V2	TVO	S2	1	Cervix	7	LC	NC	UIC5	S2	3.7	6.8	5.25	0.927273022799286	179	2.94399984222342	-33.6642118247666	-18.2082126530937	0.0151070175832385	979	0.491762749445677	0.275120188100645	2.8437680630952	4.30731646918256
C317	V2	TVO	S2	1	Cervix	8	LC	NC	UIC5	S2	3.7	6.8	5.25	0.960180870932403	221	2.45024460111737	-24.77245196994	-11.9086678140738	0.0644366892907841	1123	0.489165829145729	0.258273963612034	2.78271980792619	4.73216158832749
C317	V2	TVO	S2	1	Cervix	9	LC	NC	UIC5	S2	3.7	6.8	5.25	0.950817322477273	197	2.4354726610343	-31.5645689083096	-18.7783374378796	0.0132484861545058	1035	0.519953917050692	0.265118628442569	3.52697469761369	6.80726362791713
C317	V2	TVO	S2	1	Cervix	10	LC	NC	UIC5	S2	3.7	6.8	5.25	1.07588946608596	180	3.27055361846249	-33.2654747550714	-16.0950682581433	0.0245749800637029	942	0.506946107784431	0.309657721954431	3.58760922364892	6.67029949056236
C319	V2	TVR	S3	1	Cervix	1	LC	NC	UIC5	S2	3.7	6.8	5.25	1.08419197209094	245	2.72680610614866	-30.9443867050223	-16.6286546477418	0.0217337433989968	1189	0.487425093632959	0.283121936512972	3.08015619094127	4.26562369185967
C319	V2	TVR	S3	1	Cervix	2	LC	NC	UIC5	S2	3.7	6.8	5.25	1.13570963498589	241	2.75735071827096	-29.5507186180841	-15.0746273471615	0.0310840261240521	1172	0.480670670670671	0.275135329519403	3.71972636376918	4.96413006018168
C319	V2	TVR	S3	1	Cervix	3	LC	NC	UIC5	S2	3.7	6.8	5.25	0.986780831522306	252	2.75147353685241	-31.8617927208778	-17.4165566524026	0.0181277680135823	1198	0.500159176029962	0.28087771278768	2.8227968020332	4.21875456333399
C319	V2	TVR	S3	1	Cervix	4	LC	NC	UIC5	S2	3.7	6.8	5.25	1.14891497934965	244	3.35084049658571	-31.9752509958984	-14.3833383888235	0.0364473671063121	1131	0.511546906187625	0.273541363267041	3.02890686387414	3.55972776028581
C319	V2	TVR	S3	1	Cervix	5	LC	NC	UIC5	S2	3.7	6.8	5.25	1.39745287780181	191	5.66909723020394	-36.3433526468683	-6.58059218829766	0.219756020096819	937	0.516014234875445	0.27993723386505	2.99670652857746	4.30024514407517
C319	V2	TVR	S3	1	Cervix	6	LC	NC	UIC5	S2	3.7	6.8	5.25	1.20439572584013	227	3.61890177286529	-30.709134809959	-11.7099005024162	0.0674543481423577	1110	0.438876847290641	0.268803909974658	2.97806640465598	3.31340678575054
C319	V2	TVR	S3	1	Cervix	7	LC	NC	UIC5	S2	3.7	6.8	5.25	1.14111977361243	239	3.74831194929445	-31.9313836581679	-12.252745924372	0.0595285641803011	1155	0.44215667311412	0.263171311185195	2.99261647902644	3.31385639571696
C319	V2	TVR	S3	1	Cervix	8	LC	NC	UIC5	S2	3.7	6.8	5.25	0.978694910826284	213	2.19939959880222	-29.3828953415031	-17.8360474477914	0.0164586896157849	1058	0.425585392051557	0.277953651201933	3.15507903233541	2.98865362772343
C319	V2	TVR	S3	1	Cervix	9	LC	NC	UIC5	S2	3.7	6.8	5.25	1.18337491755915	214	4.15337224064853	-33.4977056126086	-11.6925013492038	0.0677251327656486	1028	0.448184892897407	0.268485379834006	2.6396850142515	3.16055195185431
C319	V2	TVR	S3	1	Cervix	10	LC	NC	UIC5	S2	3.7	6.8	5.25	0.987134045874227	256	2.30700733314205	-27.7353265108623	-15.6235380118666	0.0273934163790887	1228	0.421408582089552	0.246795282240517	3.24763301329811	5.77253243209149
C319	V2	TVR	S2	2	Cervix	1	LC	NC	UIC5	S2	3.7	6.8	5.25	1.19249821794632	264	3.95734402357133	-31.9975770539114	-11.221520930162	0.0754827835295957	1269	0.446338028169014	0.260702146106054	3.04407496744252	3.40099998184774
C319	V2	TVR	S2	2	Cervix	2	LC	NC	UIC5	S2	3.7	6.8	5.25	1.13017551424397	252	3.14981085906881	-30.5302114351987	-13.9937044250875	0.0398684689054476	1195	0.440442804428044	0.265660360257017	3.10868004871979	4.01118364983485
C319	V2	TVR	S2	2	Cervix	3	LC	NC	UIC5	S2	3.7	6.8	5.25	1.25097200540194	230	3.73012470616294	-31.1674836010996	-11.5843288937442	0.0694331887091108	1108	0.498169734151329	0.280146590929732	3.42745346872707	5.18447938361668
C319	V2	TVR	S2	2	Cervix	4	LC	NC	UIC5	S2	3.7	6.8	5.25	1.30684932998149	202	2.71743393501112	-26.7999308145064	-12.533402655698	0.0558032810050289	1000	0.501687041564792	0.306469356048239	3.51177161186718	4.12357582338506
C319	V2	TVR	S2	2	Cervix	5	LC	NC	UIC5	S2	3.7	6.8	5.25	1.31394490845765	186	3.14986587278819	-28.3790219675501	-11.842226135412	0.0654300702309026	941	0.476638246041414	0.280259291003872	3.75017511242055	4.65714246787967
C319	V2	TVR	S2	2	Cervix	6	LC	NC	UIC5	S2	3.7	6.8	5.25	1.21934680098307	205	3.54276478794303	-31.5352393573256	-12.9357242206247	0.0508659989468922	1017	0.46223880597015	0.282322336216688	3.14652406502332	5.61306963304201
C319	V2	TVR	S2	2	Cervix	7	LC	NC	UIC5	S2	3.7	6.8	5.25	1.20462141612754	223	3.89545122577031	-34.0404999033766	-13.5893809680825	0.0437584472851682	1109	0.454527918781725	0.286384821060714	2.85857955297254	4.2964418119411
C319	V2	TVR	S2	2	Cervix	8	LC	NC	UIC5	S2	3.7	6.8	5.25	1.22457723195392	223	4.19891137687928	-34.8280591607732	-12.783774432157	0.0526771847579758	1083	0.46944385026738	0.298334259888594	2.82785621553777	4.05180541277112
C319	V2	TVR	S2	2	Cervix	9	LC	NC	UIC5	S2	3.7	6.8	5.25	1.23551466968825	202	4.08391462910119	-33.0940382821607	-11.6534864793795	0.0683362829116493	1002	0.438637413394919	0.257809788169643	2.45420641711405	2.81520405405784
C319	V2	TVR	S2	2	Cervix	10	LC	NC	UIC5	S2	3.7	6.8	5.25	1.39925039989803	187	4.52785392353331	-32.3987235574504	-8.62749045890053	0.137167414977597	936	0.445806451612903	0.268535770618865	2.86963238627123	4.18250527455099
C320	V2	TVR	S3	1	Cervix	1	LC	NC	UIC5	S2	3.7	6.8	5.25	1.17677100678916	185	4.76191318752959	-38.2233786131892	-13.2233343786589	0.0476065338219587	921	0.564289156626506	0.286943315565811	3.80550928448949	5.45414020107088
C320	V2	TVR	S3	1	Cervix	2	LC	NC	UIC5	S2	3.7	6.8	5.25	0.989778587421735	234	3.14327559493713	-24.5985915497905	-8.09639467637057	0.155010291284868	1145	0.428612204724409	0.268948954463585	2.93826289074088	4.08448436046149
C320	V2	TVR	S3	1	Cervix	3	LC	NC	UIC5	S2	3.7	6.8	5.25	0.897186467245552	183	2.58303708545233	-30.1191668066244	-16.5582221079997	0.0220890881947276	923	0.422276119402985	0.263573334183333	3.82484923351759	7.69492701808657
C320	V2	TVR	S3	1	Cervix	4	LC	NC	UIC5	S2	3.7	6.8	5.25	1.14682258760734	200	3.70902485110997	-31.8376514110895	-12.3652709427621	0.0580059983263303	1003	0.443806941431671	0.25755245217143	3.05696297415252	2.84124548742183
C320	V2	TVR	S3	1	Cervix	5	LC	NC	UIC5	S2	3.7	6.8	5.25	1.01277836447857	141	2.47725117977872	-31.3933845487422	-18.3878158549039	0.0144950065022611	759	0.536555023923445	0.269970886052134	4.39388897890662	6.36480813705434
C320	V2	TVR	S3	1	Cervix	6	LC	NC	UIC5	S2	3.7	6.8	5.25	0.988303530131673	148	2.47672182295155	-30.0998281455392	-17.0970385750436	0.0195117463913953	771	0.476	0.28666567170534	3.1958007409204	3.44770047877883
C320	V2	TVR	S3	1	Cervix	7	LC	NC	UIC5	S2	3.7	6.8	5.25	0.879678453081008	142	2.37804659588444	-31.9278323262373	-19.443087697844	0.0113681875588163	735	0.451127819548872	0.282086284477941	3.07522612735957	2.86031002133293
C320	V2	TVR	S3	1	Cervix	8	LC	NC	UIC5	S2	3.7	6.8	5.25	1.09591004608408	139	2.66893499199834	-28.4277807081527	-14.4158720001615	0.0361753548588252	711	0.431854199683043	0.283298402850654	3.5336253112153	2.98743728202312
C320	V2	TVR	S3	1	Cervix	9	LC	NC	UIC5	S2	3.7	6.8	5.25	1.11245808875155	153	2.93981026251223	-30.5033348236476	-15.0693309454584	0.0311219575105376	793	0.486944858420268	0.279802267494684	3.17514247339048	3.25625994774263
C320	V2	TVR	S3	1	Cervix	10	LC	NC	UIC5	S2	3.7	6.8	5.25	0.939901326919219	178	2.5992356374367	-31.5121868364432	-17.8661997399006	0.0163448156270053	881	0.445663716814159	0.266849947283878	3.16523661555341	5.2722597781568
C320	V2	TVR	S2	2	Cervix	1	LC	NC	UIC5	S2	3.7	6.8	5.25	1.48106657746319	153	3.89885050060304	-34.7531791185185	-14.2842139903525	0.0372888166153746	785	0.530522022838499	0.279407733062719	4.42654061828166	5.52601789834701
C320	V2	TVR	S2	2	Cervix	2	LC	NC	UIC5	S2	3.7	6.8	5.25	1.60445204661593	144	3.89896383945785	-33.9476526044191	-13.4780924472654	0.0448942535775568	762	0.581232665639445	0.303239235169403	3.95461719057596	6.29942482409182
C320	V2	TVR	S2	2	Cervix	3	LC	NC	UIC5	S2	3.7	6.8	5.25	1.20591372494535	142	2.92422609436258	-32.2074375083821	-16.8552505129786	0.0206288467102826	754	0.476261398176292	0.268409269267639	3.75461449608277	3.97654735362886
C320	V2	TVR	S2	2	Cervix	4	LC	NC	UIC5	S2	3.7	6.8	5.25	1.410015206672	130	2.72168911713087	-30.8543210904501	-16.565453225513	0.022052339883018	693	0.595949820788531	0.292137687327806	4.35703358061216	6.13100411078255
C320	V2	TVR	S2	2	Cervix	5	LC	NC	UIC5	S2	3.7	6.8	5.25	1.14992384055079	127	2.29866461684973	-32.5387603107735	-20.4707710723124	0.00897269473786592	692	0.52223154362416	0.305800319445673	4.56293996566147	9.08090494727679
C320	V2	TVR	S2	2	Cervix	6	LC	NC	UIC5	S2	3.7	6.8	5.25	1.46104964927594	153	2.75342467961116	-29.8001731986506	-15.344693630692	0.0292099381193604	786	0.527876506024096	0.291205187707316	3.62325823912926	4.03799758905225
C320	V2	TVR	S2	2	Cervix	7	LC	NC	UIC5	S2	3.7	6.8	5.25	1.30382644473574	140	2.41994229462889	-28.6225735624067	-15.9178765156051	0.0255983721426742	724	0.441082474226804	0.267477597438023	3.79968502254732	5.60969618642214
C320	V2	TVR	S2	2	Cervix	8	LC	NC	UIC5	S2	3.7	6.8	5.25	1.41381521285274	135	2.16946452991104	-23.9486850362135	-12.5589962541805	0.0554753913430589	728	0.51291325695581	0.298391354868117	3.81247651440802	7.33284805736038
C320	V2	TVR	S2	2	Cervix	9	LC	NC	UIC5	S2	3.7	6.8	5.25	1.27783948384767	162	2.76850814052114	-31.7417484974966	-17.2070807597606	0.0190235657611684	819	0.541937406855439	0.284411099797794	3.63650296506999	5.36954824090553
C320	V2	TVR	S2	2	Cervix	10	LC	NC	UIC5	S2	3.7	6.8	5.25	1.40231003164882	144	3.2594393456423	-33.8410395567895	-16.7289829921675	0.0212374173037255	748	0.572003311258278	0.292058730075356	3.67841272800644	5.36326409760736
C321	V2	TVO	S3	2	Cervix	1	LC	NC	UIC5	S2	3.7	6.8	5.25	1.19450577383653	187	2.9222023592489	-30.0045978844046	-14.6630354983479	0.0341740499727522	1005	0.473776824034335	0.262008899372884	3.22344625430381	5.66911273308274
C321	V2	TVO	S3	2	Cervix	2	LC	NC	UIC5	S2	3.7	6.8	5.25	0.847744719300483	175	2.02237755077542	-30.2843309402616	-19.6668487986907	0.0107972988026213	982	0.459009900990099	0.25446910467139	2.83218010246596	3.20932926768232
C321	V2	TVO	S3	2	Cervix	3	LC	NC	UIC5	S2	3.7	6.8	5.25	1.10583400771103	224	3.20462880796338	-29.9156433436261	-13.0913421018184	0.0490756194151312	1141	0.424641860465116	0.248087915268576	2.73066696753614	3.02359744974776
C321	V2	TVO	S3	2	Cervix	4	LC	NC	UIC5	S2	3.7	6.8	5.25	0.978300710430939	219	2.59230075388223	-29.3453868322169	-15.7358078743352	0.0266943415295965	1156	0.444190564292321	0.229613436711122	2.63675901580211	3.96296113504489
C321	V2	TVO	S3	2	Cervix	5	LC	NC	UIC5	S2	3.7	6.8	5.25	0.864325380738014	265	2.03944291438204	-28.0391759278113	-17.3321006273056	0.0184837436749712	1317	0.452652892561983	0.250623018922101	2.48879160671604	3.66616173668238
C321	V2	TVO	S3	2	Cervix	6	LC	NC	UIC5	S2	3.7	6.8	5.25	0.856834717859684	233	2.17218340717148	-29.6048549189255	-18.2008920312752	0.0151325039822328	1193	0.434561243144423	0.253045384291377	2.87417319165887	4.07528547171474
C321	V2	TVO	S3	2	Cervix	7	LC	NC	UIC5	S2	3.7	6.8	5.25	0.95899738354378	224	2.55889304770896	-29.143375999552	-15.7091874990799	0.0268584688099488	1146	0.470506329113924	0.250293271860154	2.93493163070498	4.42557875642008
C321	V2	TVO	S3	2	Cervix	8	LC	NC	UIC5	S2	3.7	6.8	5.25	0.866779731695948	204	2.45672050434829	-30.5552237176219	-17.6574410697934	0.0171496749522272	1072	0.451289682539682	0.256244598679139	2.83750516707921	4.15890461522584
C321	V2	TVO	S3	2	Cervix	9	LC	NC	UIC5	S2	3.7	6.8	5.25	0.922389018905014	247	2.27005561582615	-28.9532518243267	-17.0354598412394	0.0197903746498965	1248	0.433381686310063	0.246774631951198	3.05495690730121	3.8294777721944
C321	V2	TVO	S3	2	Cervix	10	LC	NC	UIC5	S2	3.7	6.8	5.25	0.817949200875125	212	2.30546732627215	-30.3019604129018	-18.198256949973	0.0151416884134423	1119	0.440293282876064	0.259790141636629	2.98146821780602	4.54283373677455
C321	V2	TVO	S2	1	Cervix	1	LC	NC	UIC5	S2	3.7	6.8	5.25	1.26157024725902	252	3.18955222950827	-28.6973337703992	-11.9521845654808	0.0637942510950809	1236	0.453625987708517	0.254227740419714	2.52891774833302	3.66661383591916
C321	V2	TVO	S2	1	Cervix	2	LC	NC	UIC5	S2	3.7	6.8	5.25	1.13263566745297	231	2.23858651448555	-27.6142159403456	-15.8616367392964	0.025932018697765	1171	0.461561338289963	0.252473856720132	2.54963881247417	2.61259187305646
C321	V2	TVO	S2	1	Cervix	3	LC	NC	UIC5	S2	3.7	6.8	5.25	1.14207364643351	187	2.40212078808787	-28.7560453350418	-16.1449111975804	0.0242945511782704	993	0.46200215285253	0.271663291522571	2.66154936895286	3.92502468629972
C321	V2	TVO	S2	1	Cervix	4	LC	NC	UIC5	S2	3.7	6.8	5.25	1.19953760794521	199	2.54444987826271	-27.9486926684277	-14.5903308075485	0.034750969018652	1025	0.433435114503817	0.248981066319737	2.56866538386639	3.12703813324743
C321	V2	TVO	S2	1	Cervix	5	LC	NC	UIC5	S2	3.7	6.8	5.25	1.08291076881714	216	2.36782404996218	-29.4737786769234	-17.0427024146219	0.0197573984558179	1083	0.450699088145896	0.250472611348385	2.48040181410208	3.73930756957963
C321	V2	TVO	S2	1	Cervix	6	LC	NC	UIC5	S2	3.7	6.8	5.25	1.06652523270194	222	2.19941440292843	-28.1349054893022	-16.5879798739279	0.0219382515849748	1135	0.435830115830116	0.24594211270603	2.71823519664463	3.97120972244091
C321	V2	TVO	S2	1	Cervix	7	LC	NC	UIC5	S2	3.7	6.8	5.25	1.05628457964106	217	2.18524115711585	-27.1184937985467	-15.6459777236885	0.0272522414233357	1086	0.444336372847011	0.262612943584563	2.56877673266303	3.90244136842853
C321	V2	TVO	S2	1	Cervix	8	LC	NC	UIC5	S2	3.7	6.8	5.25	0.962941579910349	248	2.01726768083576	-28.6751696665094	-18.0845143421217	0.0155434909903086	1236	0.420992647058823	0.262873037066447	2.66218977349449	4.3236004498749
C321	V2	TVO	S2	1	Cervix	9	LC	NC	UIC5	S2	3.7	6.8	5.25	1.23382430638395	230	3.14879888460202	-28.7746998178974	-12.2435056737367	0.0596553547467276	1166	0.427296786389414	0.259114036709587	2.83690916624699	4.10392052751624
C321	V2	TVO	S2	1	Cervix	10	LC	NC	UIC5	S2	3.7	6.8	5.25	1.17618036833321	218	2.78886991004948	-28.7115403361914	-14.0699733084317	0.0391744284745378	1100	0.458330058939096	0.259796004043571	2.51010715628489	3.42228267812726
C399	V2	TVB	S3	2	Cervix	1	NLC	NC	UIC4	S2	3.7	6.8	5.25	0.729993828453052	143	2.72313015152989	-35.5806236276051	-21.2841903320731	0.00744013758643323	733	0.516029411764706	0.265338529460288	3.01997168304293	3.95168684169474
C399	V2	TVB	S3	2	Cervix	2	NLC	NC	UIC4	S2	3.7	6.8	5.25	0.638264431908821	136	2.10923304154565	-33.3384423584872	-22.2649688903726	0.00593612600375422	722	0.509289026275116	0.274167676407179	3.29031820028612	5.3847593684898
C399	V2	TVB	S3	2	Cervix	3	NLC	NC	UIC4	S2	3.7	6.8	5.25	0.733130323781072	145	2.66371902691048	-34.8213903536043	-20.8368654623243	0.00824733154681734	763	0.506265734265734	0.262422803135946	2.74787728840759	2.60757868840508
C399	V2	TVB	S3	2	Cervix	4	NLC	NC	UIC4	S2	3.7	6.8	5.25	0.894193546920043	118	2.82763236943575	-33.1216104755261	-18.2765405359884	0.0148711976712374	637	0.473154362416107	0.256320013345508	2.73970821037431	3.77093941615915
C399	V2	TVB	S3	2	Cervix	5	NLC	NC	UIC4	S2	3.7	6.8	5.25	0.710955667887118	144	2.75532312817617	-35.8699217185108	-21.4044752955859	0.00723689831507913	772	0.466119402985075	0.262945020013012	2.62001605293143	4.02744188320256
C399	V2	TVB	S3	2	Cervix	6	NLC	NC	UIC4	S2	3.7	6.8	5.25	0.707739629821649	130	2.58477738472973	-35.7515428698775	-22.1814616000464	0.00605137184073516	692	0.485904173106646	0.248042010756657	2.8777848787317	2.9882769803968
C399	V2	TVB	S3	2	Cervix	7	NLC	NC	UIC4	S2	3.7	6.8	5.25	1.0384802796704	138	3.71461123248695	-33.2177290961202	-13.7160201255637	0.042500886364543	727	0.478703125	0.272487594565508	2.77109473454118	2.45321880148534
C399	V2	TVB	S3	2	Cervix	8	NLC	NC	UIC4	S2	3.7	6.8	5.25	0.802527471300214	138	2.44932232773861	-32.8565082876181	-19.9975660669904	0.0100056059085888	738	0.506026785714286	0.259192519802742	3.28469098352163	5.34658546397324
C399	V2	TVB	S3	2	Cervix	9	NLC	NC	UIC4	S2	3.7	6.8	5.25	0.896904060593852	140	3.74432489819579	-34.0135898111994	-14.3558840956715	0.0366785020212054	782	0.449530831099196	0.261573801078364	2.80452044421632	3.79982441133129
C399	V2	TVB	S3	2	Cervix	10	NLC	NC	UIC4	S2	3.7	6.8	5.25	0.953014145665743	146	3.32393437499183	-34.5431368984634	-17.0924814297562	0.0195322312317183	763	0.513538681948425	0.261281357101864	2.46065418046873	2.62120727778772
C399	V2	TVB	S2	1	Cervix	1	NLC	NC	UIC4	S2	3.7	6.8	5.25	0.829333316909544	118	2.83630335427841	-34.2656983239206	-19.375105713959	0.011547538758613	646	0.473024911032028	0.27304076876983	3.8868637033414	8.14608402509776
C399	V2	TVB	S2	1	Cervix	2	NLC	NC	UIC4	S2	3.7	6.8	5.25	0.95876239205176	133	3.53880819059854	-33.2625703634018	-14.6838273627595	0.0340108325955408	701	0.528415213946117	0.296415129355817	3.21795902027684	5.36481033433711
C399	V2	TVB	S2	1	Cervix	3	NLC	NC	UIC4	S2	3.7	6.8	5.25	0.930028905554392	145	3.91658724971468	-36.0913835479844	-15.5293004869823	0.02799432184575	763	0.482333333333334	0.258510988565095	3.58124974670407	5.1494138488837
C399	V2	TVB	S2	1	Cervix	4	NLC	NC	UIC4	S2	3.7	6.8	5.25	0.963057097367732	120	4.27455431827826	-37.4684149749046	-15.0270048039437	0.0314267535361035	633	0.515185185185186	0.260625625235221	3.5068942819007	8.00308174130496
C399	V2	TVB	S2	1	Cervix	5	NLC	NC	UIC4	S2	3.7	6.8	5.25	0.976901797162495	122	3.82261386602587	-33.8591649620638	-13.7904421654279	0.0417787828519623	657	0.527543554006969	0.290860900680659	4.03770871841806	6.76940959447624
C399	V2	TVB	S2	1	Cervix	6	NLC	NC	UIC4	S2	3.7	6.8	5.25	1.08002937595018	148	4.95740890110764	-36.1532018797472	-10.1268051489321	0.0971224177462808	772	0.517797783933518	0.28758981827152	3.21001886447574	3.48288673975139
C399	V2	TVB	S2	1	Cervix	7	NLC	NC	UIC4	S2	3.7	6.8	5.25	1.0279075268536	126	4.80040925644087	-37.5240703389626	-12.321921742648	0.0585878857160166	677	0.493317230273752	0.26616077637409	3.55950232244163	7.04361109710974
C399	V2	TVB	S2	1	Cervix	8	NLC	NC	UIC4	S2	3.7	6.8	5.25	0.865000133934408	136	2.9968527143488	-32.7925774212951	-17.0591006709639	0.0196829383818089	714	0.463302752293577	0.266769184765306	2.7204073028857	2.64201505664168
C399	V2	TVB	S2	1	Cervix	9	NLC	NC	UIC4	S2	3.7	6.8	5.25	0.937006455158329	134	3.59386178626837	-34.496502029783	-15.628727651874	0.0273607019259977	707	0.493536977491962	0.256315459097754	2.92032956925786	3.2371508842944
C399	V2	TVB	S2	1	Cervix	10	NLC	NC	UIC4	S2	3.7	6.8	5.25	0.889111039721919	130	3.05242543738941	-33.2531994818967	-17.2279659356022	0.0189323012549207	698	0.515981012658228	0.261356305640142	3.38491039140229	4.60497731251418
C425	V1	TVR	S3	1	Cervix	1	LC	NC	UIC4	S2	3.7	6.8	5.25	1.43753077134588	230	3.48203318123854	-26.518008046323	-8.23733384482068	0.150060578205495	1147	0.456361767728675	0.262800133450742	3.2094876790574	4.47716842104459
C425	V1	TVR	S3	1	Cervix	2	LC	NC	UIC4	S2	3.7	6.8	5.25	1.31803481690895	221	3.27285521098432	-29.1200693672265	-11.9375795095588	0.0640091483727206	1131	0.450446808510639	0.258673219001031	3.37956241222726	5.19521080218598
C425	V1	TVR	S3	1	Cervix	3	LC	NC	UIC4	S2	3.7	6.8	5.25	1.38028611569671	225	3.91134142261822	-29.593647187658	-9.05910471891235	0.124190829574365	1139	0.423167330677291	0.262282579356967	2.58829192112141	2.3443321528805
C425	V1	TVR	S3	1	Cervix	4	LC	NC	UIC4	S2	3.7	6.8	5.25	1.28169891797672	234	3.68305649833638	-30.2891741925433	-10.9531275762773	0.0802947670315321	1157	0.494990234374999	0.271742143715164	2.9194584843985	4.20240863526723
C425	V1	TVR	S3	1	Cervix	5	LC	NC	UIC4	S2	3.7	6.8	5.25	1.43733721185185	232	4.57016791285667	-31.5806969984375	-7.58731545594004	0.17428838851853	1153	0.464772497472194	0.275698732872719	3.20598636054335	4.97431073077026
C425	V1	TVR	S3	1	Cervix	6	LC	NC	UIC4	S2	3.7	6.8	5.25	1.26258633086155	210	3.67496319837512	-30.679190965289	-11.3856341738196	0.0726836255986488	1071	0.445067357512954	0.269507620470097	3.0385530728561	2.9563290367886
C425	V1	TVR	S3	1	Cervix	7	LC	NC	UIC4	S2	3.7	6.8	5.25	1.49253603923842	184	4.67052717061727	-34.5292952197663	-10.0090275740256	0.0997923483212506	976	0.516209773539929	0.281240745442768	3.03517240687957	5.39459508740202
C425	V1	TVR	S3	1	Cervix	8	LC	NC	UIC4	S2	3.7	6.8	5.25	1.26105194279763	208	3.43354495999391	-29.3271657801742	-11.3010547402062	0.0741130226400657	1058	0.460737279335411	0.271206928484268	2.79339124717204	3.86668489865891
C425	V1	TVR	S3	1	Cervix	9	LC	NC	UIC4	S2	3.7	6.8	5.25	1.37264204685449	224	4.19407391165388	-32.6477776243025	-10.6288895881196	0.0865189103591778	1131	0.458021133525456	0.264894978346031	2.80411672191899	4.05594568391331
C425	V1	TVR	S3	1	Cervix	10	LC	NC	UIC4	S2	3.7	6.8	5.25	1.34309527995509	232	4.14821190103967	-31.3850465047862	-9.60693402432793	0.109472893602506	1146	0.464237623762375	0.273939188252707	2.94107403072212	3.44126226789384
C425	V1	TVR	S2	2	Cervix	1	LC	NC	UIC4	S2	3.7	6.8	5.25	1.17634935955986	248	3.00487286061467	-27.9240977912954	-12.1485152730684	0.0609745315858971	1200	0.44301044634378	0.255392333846081	2.76955985467972	3.97390576428403
C425	V1	TVR	S2	2	Cervix	2	LC	NC	UIC4	S2	3.7	6.8	5.25	1.31137546044034	242	3.07458764073105	-27.4943327315449	-11.3527476177069	0.0732361049272131	1170	0.445300859598854	0.253775469159	2.61519320506962	3.65069802237514
C425	V1	TVR	S2	2	Cervix	3	LC	NC	UIC4	S2	3.7	6.8	5.25	1.21119202869293	250	3.26354872993763	-29.0386448601402	-11.9050140279676	0.0644909236769912	1231	0.429342723004694	0.251643357971156	2.68674544106806	3.38372253239511
C425	V1	TVR	S2	2	Cervix	4	LC	NC	UIC4	S2	3.7	6.8	5.25	1.30012453027695	224	3.39298336817248	-28.3251504824438	-10.5119877995382	0.0888794216735476	1112	0.452378990731204	0.269562464370192	2.79821609257607	3.13775191765626
C425	V1	TVR	S2	2	Cervix	5	LC	NC	UIC4	S2	3.7	6.8	5.25	1.14113487535476	236	3.0632854939259	-29.4478745581886	-13.3656257150776	0.046072038505621	1155	0.487639442231076	0.278575828100863	3.03330919520623	4.51182876476543
C425	V1	TVR	S2	2	Cervix	6	LC	NC	UIC4	S2	3.7	6.8	5.25	1.1486569542484	212	3.02590689714717	-29.002484694238	-13.1164734842154	0.048792452901516	1068	0.436962162162162	0.249580521833009	3.07316106346143	4.97590549777323
C425	V1	TVR	S2	2	Cervix	7	LC	NC	UIC4	S2	3.7	6.8	5.25	0.961974299059994	233	2.57476492139456	-30.5138203991909	-16.9963045618695	0.0199696081832513	1129	0.417106598984771	0.261796198986864	2.92797402924911	2.76571840778858
C425	V1	TVR	S2	2	Cervix	8	LC	NC	UIC4	S2	3.7	6.8	5.25	1.07784932852025	243	3.15122413698476	-31.233394295465	-14.689467576295	0.0339666911533116	1191	0.431192748091603	0.260004057467579	2.67622618455752	2.71235214623983
C425	V1	TVR	S2	2	Cervix	9	LC	NC	UIC4	S2	3.7	6.8	5.25	1.21735918577314	235	3.46682204594318	-29.9303126888662	-11.7294969476645	0.0671506630431627	1162	0.442613065326633	0.256827898497869	2.94471466168758	4.30727521150739
C425	V1	TVR	S2	2	Cervix	10	LC	NC	UIC4	S2	3.7	6.8	5.25	1.19841480232882	244	3.24402109630559	-29.5815293738632	-12.5504186182588	0.0555850676010055	1201	0.463650793650794	0.257090160912771	2.93237378026872	3.43645882871189
